# Supplementary material for: Two cases of TBL1XR1 heterozygous variants in children: a new splicing site variant identification and functional analysis through molecular docking and molecular dynamics simulation
Source: Hum Genomics. 2025 Dec 24;20:8. doi: 10.1186/s40246-025-00877-9 (PMC12781238; doi:10.1186/s40246-025-00877-9)
Supplement: Supplementary file 1 — Supplementary material 1: Table S1. Pierpont syndrome-related protein coding genes from Genecards database. [file 40246_2025_877_MOESM1_ESM.xlsx]

## Sheet: Genecards
Gene Symbol	Description	Uniprot ID	Relevance score
AUTS2	Activator Of Transcription And Developmental Regulator AUTS2	Q8WXX7	41.7823524475098
PTEN	Phosphatase And Tensin Homolog	P60484	41.2756118774414
SLC35A3	Solute Carrier Family 35 Member A3	Q9Y2D2	38.4116287231445
CHD8	Chromodomain Helicase DNA Binding Protein 8	Q9HCK8	37.9189300537109
MECP2	Methyl-CpG Binding Protein 2	P51608	36.9770927429199
CNTNAP2	Contactin Associated Protein 2	Q9UHC6	36.2463226318359
ADNP	Activity Dependent Neuroprotector Homeobox	Q9H2P0	30.1824760437012
SHANK2	SH3 And Multiple Ankyrin Repeat Domains 2	Q9UPX8	30.0868148803711
TBR1	T-Box Brain Transcription Factor 1	Q16650	29.7895984649658
NLGN4X	Neuroligin 4 X-Linked	Q8N0W4	28.1745109558105
NLGN3	Neuroligin 3	Q9NZ94	27.0457286834717
PTCHD1	Patched Domain Containing 1	Q96NR3	26.9153709411621
SCN2A	Sodium Voltage-Gated Channel Alpha Subunit 2	Q99250	25.6245956420898
SHANK3	SH3 And Multiple Ankyrin Repeat Domains 3	Q9BYB0	25.5877265930176
CUL3	Cullin 3	Q13618	25.1242332458496
HERC2	HECT And RLD Domain Containing E3 Ubiquitin Protein Ligase 2	O95714	24.6646194458008
TRRAP	Transformation/Transcription Domain Associated Protein	Q9Y4A5	24.0106086730957
TSC2	TSC Complex Subunit 2	P49815	23.9298934936523
RPL10	Ribosomal Protein L10	P27635	22.6690921783447
NRXN1	Neurexin 1	Q9ULB1	21.2491302490234
TMLHE	Trimethyllysine Hydroxylase, Epsilon	Q9NVH6	21.062816619873
SLC9A9	Solute Carrier Family 9 Member A9	Q8IVB4	21.0450458526611
POGZ	Pogo Transposable Element Derived With ZNF Domain	Q7Z3K3	20.8974380493164
TSC1	TSC Complex Subunit 1	Q92574	20.3394069671631
UBE3A	Ubiquitin Protein Ligase E3A	Q05086	20.2567367553711
CACNA1C	Calcium Voltage-Gated Channel Subunit Alpha1 C	Q13936	20.0608444213867
TCF20	Transcription Factor 20	Q9UGU0	19.4870071411133
CNOT3	CCR4-NOT Transcription Complex Subunit 3	O75175	19.2829856872559
SYNGAP1	Synaptic Ras GTPase Activating Protein 1	Q96PV0	19.0709171295166
GABRB3	Gamma-Aminobutyric Acid Type A Receptor Subunit Beta3	P28472	19.0603332519531
SNRPN	Small Nuclear Ribonucleoprotein Polypeptide N	P63162	19.0054206848145
NLGN1	Neuroligin 1	Q8N2Q7	18.9556980133057
RELN	Reelin	P78509	18.8051891326904
SCN1A	Sodium Voltage-Gated Channel Alpha Subunit 1	P35498	18.1961727142334
GRIN2B	Glutamate Ionotropic Receptor NMDA Type Subunit 2B	Q13224	18.1317520141602
SETD2	SET Domain Containing 2, Histone Lysine Methyltransferase	Q9BYW2	17.7159175872803
FMR1	Fragile X Messenger Ribonucleoprotein 1	Q06787	17.6040554046631
ACTL6B	Actin Like 6B	O94805	17.3414707183838
KMT2D	Lysine Methyltransferase 2D	O14686	17.2598686218262
CDKL5	Cyclin Dependent Kinase Like 5	O76039	17.187894821167
EHMT1	Euchromatic Histone Lysine Methyltransferase 1	Q9H9B1	17.1863536834717
MBD5	Methyl-CpG Binding Domain Protein 5	Q9P267	17.1377086639404
SLC6A4	Solute Carrier Family 6 Member 4	P31645	16.9367942810059
MYT1L	Myelin Transcription Factor 1 Like	Q9UL68	16.8401699066162
MAGEL2	MAGE Family Member L2	Q9UJ55	16.819787979126
STXBP1	Syntaxin Binding Protein 1	P61764	16.8028469085693
IQSEC2	IQ Motif And Sec7 Domain ArfGEF 2	Q5JU85	16.6706523895264
SCN8A	Sodium Voltage-Gated Channel Alpha Subunit 8	Q9UQD0	16.656644821167
ARID1B	AT-Rich Interaction Domain 1B	Q8NFD5	16.5522594451904
FOXP1	Forkhead Box P1	Q9H334	16.5474967956543
SLC9A6	Solute Carrier Family 9 Member A6	Q92581	16.5207271575928
DYRK1A	Dual Specificity Tyrosine Phosphorylation Regulated Kinase 1A	Q13627	16.5196285247803
NBEA	Neurobeachin	Q8NFP9	16.5131912231445
MTOR	Mechanistic Target Of Rapamycin Kinase	P42345	16.4532451629639
ANKRD11	Ankyrin Repeat Domain Containing 11	Q6UB99	16.4229011535645
PCDH19	Protocadherin 19	Q8TAB3	16.2160396575928
KMT2A	Lysine Methyltransferase 2A	Q03164	16.1756343841553
NTRK2	Neurotrophic Receptor Tyrosine Kinase 2	Q16620	16.1232795715332
DEAF1	DEAF1 Transcription Factor	O75398	16.0474243164063
NAA15	N-Alpha-Acetyltransferase 15, NatA Auxiliary Subunit	Q9BXJ9	16.0396289825439
KLLN	Killin, P53 Regulated DNA Replication Inhibitor	B2CW77	15.9891481399536
MAOA	Monoamine Oxidase A	P21397	15.9875030517578
STX1A	Syntaxin 1A	Q16623	15.9761343002319
MEF2C	Myocyte Enhancer Factor 2C	Q06413	15.9686574935913
EN2	Engrailed Homeobox 2	P19622	15.8104076385498
NF1	Neurofibromin 1	P21359	15.7005987167358
NSD1	Nuclear Receptor Binding SET Domain Protein 1	Q96L73	15.5816211700439
BDNF	Brain Derived Neurotrophic Factor	P23560	15.5442142486572
GABRA5	Gamma-Aminobutyric Acid Type A Receptor Subunit Alpha5	P31644	15.5007057189941
CHD2	Chromodomain Helicase DNA Binding Protein 2	O14647	15.3725461959839
CYFIP1	Cytoplasmic FMR1 Interacting Protein 1	Q7L576	15.3527059555054
MED13L	Mediator Complex Subunit 13L	Q71F56	15.2826738357544
ZNF292	Zinc Finger Protein 292	O60281	15.2510061264038
OXTR	Oxytocin Receptor	P30559	15.2135906219482
ARX	Aristaless Related Homeobox	Q96QS3	15.1047048568726
CAPRIN1	Cell Cycle Associated Protein 1	Q14444	15.0672168731689
ATRX	ATRX Chromatin Remodeler	P46100	15.0513668060303
CACNA1A	Calcium Voltage-Gated Channel Subunit Alpha1 A	O00555	15.0267543792725
TRIP12	Thyroid Hormone Receptor Interactor 12	Q14669	14.9880304336548
ASH1L	ASH1 Like Histone Lysine Methyltransferase	Q9NR48	14.9416618347168
RERE	Arginine-Glutamic Acid Dipeptide Repeats	Q9P2R6	14.9022407531738
SLC6A1	Solute Carrier Family 6 Member 1	P30531	14.8777599334717
SHH	Sonic Hedgehog Signaling Molecule	Q15465	14.8494558334351
HEPACAM	Hepatic And Glial Cell Adhesion Molecule	Q14CZ8	14.8323822021484
HUWE1	HECT, UBA And WWE Domain Containing E3 Ubiquitin Protein Ligase 1	Q7Z6Z7	14.8076620101929
DPYD	Dihydropyrimidine Dehydrogenase	Q12882	14.7900476455688
EIF4E	Eukaryotic Translation Initiation Factor 4E	P06730	14.7826995849609
FOXP2	Forkhead Box P2	O15409	14.7557554244995
COMT	Catechol-O-Methyltransferase	P21964	14.691502571106
IL1RAPL1	Interleukin 1 Receptor Accessory Protein Like 1	Q9NZN1	14.6596117019653
TCF4	Transcription Factor 4	P15884	14.6556196212769
ANK2	Ankyrin 2	Q01484	14.5905504226685
ADSL	Adenylosuccinate Lyase	P30566	14.5894680023193
SHANK1	SH3 And Multiple Ankyrin Repeat Domains 1	Q9Y566	14.5565881729126
PHF21A	PHD Finger Protein 21A	Q96BD5	14.5529403686523
MET	MET Proto-Oncogene, Receptor Tyrosine Kinase	P08581	14.5337600708008
ANK3	Ankyrin 3	Q12955	14.5104084014893
SATB2	SATB Homeobox 2	Q9UPW6	14.4989700317383
RBFOX1	RNA Binding Fox-1 Homolog 1	Q9NWB1	14.4877882003784
GRIA1	Glutamate Ionotropic Receptor AMPA Type Subunit 1	P42261	14.4797773361206
FOXG1	Forkhead Box G1	P55316	14.4312286376953
ALDH5A1	Aldehyde Dehydrogenase 5 Family Member A1	P51649	14.410852432251
SMARCA2	SWI/SNF Related BAF Chromatin Remodeling Complex Subunit ATPase 2	P51531	14.4068584442139
AKT1	AKT Serine/Threonine Kinase 1	P31749	14.3555850982666
CREBBP	CREB Binding Protein	Q92793	14.3551483154297
SMC1A	Structural Maintenance Of Chromosomes 1A	Q14683	14.3474473953247
RAB39B	RAB39B, Member RAS Oncogene Family	Q96DA2	14.3173379898071
CNTN4	Contactin 4	Q8IWV2	14.2856349945068
JMJD1C	Jumonji Domain Containing 1C	Q15652	14.2570152282715
TANC2	Tetratricopeptide Repeat, Ankyrin Repeat And Coiled-Coil Containing 2	Q9HCD6	14.2487115859985
CAMK2B	Calcium/Calmodulin Dependent Protein Kinase II Beta	Q13554	14.2306900024414
CEP41	Centrosomal Protein 41	Q9BYV8	14.2067594528198
CHD7	Chromodomain Helicase DNA Binding Protein 7	Q9P2D1	14.1930332183838
SLC25A12	Solute Carrier Family 25 Member 12	O75746	14.1856889724731
GRIN2A	Glutamate Ionotropic Receptor NMDA Type Subunit 2A	Q12879	14.1780099868774
NRXN3	Neurexin 3	Q9Y4C0	14.1705455780029
CTNNB1	Catenin Beta 1	P35222	14.1508836746216
TNRC6B	Trinucleotide Repeat Containing Adaptor 6B	Q9UPQ9	14.0847826004028
GABBR2	Gamma-Aminobutyric Acid Type B Receptor Subunit 2	O75899	14.0550374984741
KDM5C	Lysine Demethylase 5C	P41229	14.0367374420166
SYN1	Synapsin I	P17600	13.9881505966187
TBL1XR1	TBL1X/Y Related 1	Q9BZK7	13.9866094589233
PRKN	Parkin RBR E3 Ubiquitin Protein Ligase	O60260	13.9655733108521
CDC42BPB	CDC42 Binding Protein Kinase Beta	Q9Y5S2	13.9653158187866
BCKDK	Branched Chain Keto Acid Dehydrogenase Kinase	O14874	13.965163230896
KCNQ2	Potassium Voltage-Gated Channel Subfamily Q Member 2	O43526	13.9391431808472
DLG4	Discs Large MAGUK Scaffold Protein 4	P78352	13.9296
ARHGEF9	Cdc42 Guanine Nucleotide Exchange Factor 9	O43307	13.9153957366943
VPS13B	Vacuolar Protein Sorting 13 Homolog B	Q7Z7G8	13.9140853881836
SETD5	SET Domain Containing 5	Q9C0A6	13.9032049179077
KATNAL2	Katanin Catalytic Subunit A1 Like 2	Q8IYT4	13.8887701034546
AHDC1	AT-Hook DNA Binding Motif Containing 1	Q5TGY3	13.8730373382568
CHRNA7	Cholinergic Receptor Nicotinic Alpha 7 Subunit	P36544	13.844916343689
GLRA2	Glycine Receptor Alpha 2	P23416	13.821925163269
RAI1	Retinoic Acid Induced 1	Q7Z5J4	13.8193559646606
DISC1	DISC1 Scaffold Protein	Q9NRI5	13.801308631897
GABRD	Gamma-Aminobutyric Acid Type A Receptor Subunit Delta	O14764	13.7259931564331
SMC3	Structural Maintenance Of Chromosomes 3	Q9UQE7	13.702712059021
NR4A2	Nuclear Receptor Subfamily 4 Group A Member 2	P43354	13.6874704360962
EEF1A2	Eukaryotic Translation Elongation Factor 1 Alpha 2	Q05639	13.6692247390747
TRIO	Trio Rho Guanine Nucleotide Exchange Factor	O75962	13.6186447143555
DNMT3A	DNA Methyltransferase 3 Alpha	Q9Y6K1	13.6051206588745
GABRA4	Gamma-Aminobutyric Acid Type A Receptor Subunit Alpha4	P48169	13.5978097915649
CHD1	Chromodomain Helicase DNA Binding Protein 1	O14646	13.5681457519531
CACNA1D	Calcium Voltage-Gated Channel Subunit Alpha1 D	Q01668	13.5649309158325
OPHN1	Oligophrenin 1	O60890	13.5412664413452
WDR45	WD Repeat Domain 45	Q9Y484	13.532413482666
HOXA1	Homeobox A1	P49639	13.5169563293457
SETD1B	SET Domain Containing 1B, Histone Lysine Methyltransferase	Q9UPS6	13.4434976577759
KDM6A	Lysine Demethylase 6A	O15550	13.4256782531738
MED12	Mediator Complex Subunit 12	Q93074	13.424952507019
KMT2E	Lysine Methyltransferase 2E (Inactive)	Q8IZD2	13.4158153533936
DYNC1H1	Dynein Cytoplasmic 1 Heavy Chain 1	Q14204	13.3851623535156
GRIN1	Glutamate Ionotropic Receptor NMDA Type Subunit 1	Q05586	13.3832693099976
GNB1	G Protein Subunit Beta 1	P62873	13.3622207641602
PPP2R5D	Protein Phosphatase 2 Regulatory Subunit B'Delta	Q14738	13.3598670959473
GRIA3	Glutamate Ionotropic Receptor AMPA Type Subunit 3	P42263	13.3163967132568
GRM5	Glutamate Metabotropic Receptor 5	P41594	13.3053970336914
NEXMIF	Neurite Extension And Migration Factor	Q5QGS0	13.2985143661499
GAMT	Guanidinoacetate N-Methyltransferase	Q14353	13.2670021057129
KMT2C	Lysine Methyltransferase 2C	Q8NEZ4	13.2658472061157
DHCR7	7-Dehydrocholesterol Reductase	Q9UBM7	13.2287702560425
RORA	RAR Related Orphan Receptor A	P35398	13.1899108886719
SH2B1	SH2B Adaptor Protein 1	Q9NRF2	13.1883296966553
NIPA1	NIPA Magnesium Transporter 1	Q7RTP0	13.1877508163452
SLC6A8	Solute Carrier Family 6 Member 8	P48029	13.1649074554443
PRRT2	Proline Rich Transmembrane Protein 2	Q7Z6L0	13.1494722366333
CASK	Calcium/Calmodulin Dependent Serine Protein Kinase	O14936	13.1395664215088
CNTN6	Contactin 6	Q9UQ52	13.1130638122559
SCN3A	Sodium Voltage-Gated Channel Alpha Subunit 3	Q9NY46	13.1074886322021
NRXN2	Neurexin 2	Q9P2S2	13.106294631958
KCNJ10	Potassium Inwardly Rectifying Channel Subfamily J Member 10	P78508	13.104151725769
PIK3CA	Phosphatidylinositol-4,5-Bisphosphate 3-Kinase Catalytic Subunit Alpha	P42336	13.1030559539795
MED13	Mediator Complex Subunit 13	Q9UHV7	13.0915699005127
ATP1A2	ATPase Na+/K+ Transporting Subunit Alpha 2	P50993	13.0856084823608
HTR2A	5-Hydroxytryptamine Receptor 2A	P28223	13.0589685440063
NIPBL	NIPBL Cohesin Loading Factor	Q6KC79	13.0322847366333
PPP3CA	Protein Phosphatase 3 Catalytic Subunit Alpha	Q08209	13.0168790817261
SEMA5A	Semaphorin 5A	Q13591	13.0084714889526
SLC6A3	Solute Carrier Family 6 Member 3	Q01959	13.0039348602295
GAD1	Glutamate Decarboxylase 1	Q99259	12.9815444946289
DDX3X	DEAD-Box Helicase 3 X-Linked	O00571	12.9504947662354
KMT5B	Lysine Methyltransferase 5B	Q4FZB7	12.9459733963013
KMT2B	Lysine Methyltransferase 2B	Q9UMN6	12.9210081100464
SCN9A	Sodium Voltage-Gated Channel Alpha Subunit 9	Q15858	12.8950672149658
SMARCA4	SWI/SNF Related BAF Chromatin Remodeling Complex Subunit ATPase 4	P51532	12.8921194076538
KDM5A	Lysine Demethylase 5A	P29375	12.822208404541
ASXL3	ASXL Transcriptional Regulator 3	Q9C0F0	12.7945899963379
LIMK1	LIM Domain Kinase 1	P53667	12.7732334136963
TRAPPC9	Trafficking Protein Particle Complex Subunit 9	Q96Q05	12.7621040344238
PAH	Phenylalanine Hydroxylase	P00439	12.7540950775146
CUX2	Cut Like Homeobox 2	O14529	12.7443466186523
NIPA2	NIPA Magnesium Transporter 2	Q8N8Q9	12.7283601760864
NDN	Necdin, MAGE Family Member	Q99608	12.7267189025879
GABRG2	Gamma-Aminobutyric Acid Type A Receptor Subunit Gamma2	P18507	12.6902761459351
GFAP	Glial Fibrillary Acidic Protein	P14136	12.6898355484009
PRODH	Proline Dehydrogenase 1	O43272	12.6573438644409
GRIK2	Glutamate Ionotropic Receptor Kainate Type Subunit 2	Q13002	12.6386394500732
KCNQ3	Potassium Voltage-Gated Channel Subfamily Q Member 3	O43525	12.6326208114624
GABRG3	Gamma-Aminobutyric Acid Type A Receptor Subunit Gamma3	Q99928	12.6074380874634
TAOK2	TAO Kinase 2	Q9UL54	12.5931921005249
NLGN2	Neuroligin 2	Q8NFZ4	12.5885238647461
IGF1	Insulin Like Growth Factor 1	P05019	12.5649003982544
CAMK2A	Calcium/Calmodulin Dependent Protein Kinase II Alpha	Q9UQM7	12.5366
DMD	Dystrophin	P11532	12.5364656448364
USP7	Ubiquitin Specific Peptidase 7	Q93009	12.5209512710571
KCNA2	Potassium Voltage-Gated Channel Subfamily A Member 2	P16389	12.5176239013672
MADD	MAP Kinase Activating Death Domain	Q8WXG6	12.5012722015381
CHD3	Chromodomain Helicase DNA Binding Protein 3	Q12873	12.4941387176514
GPHN	Gephyrin	Q9NQX3	12.4692296981812
POLG	DNA Polymerase Gamma, Catalytic Subunit	P54098	12.4492197036743
DHX30	DExH-Box Helicase 30	Q7L2E3	12.4423456192017
EP300	E1A Binding Protein P300	Q09472	12.4195003509521
TRIM32	Tripartite Motif Containing 32	Q13049	12.4049835205078
MAPK3	Mitogen-Activated Protein Kinase 3	P27361	12.3861074447632
CTNND2	Catenin Delta 2	Q9UQB3	12.3665447235107
WDFY3	WD Repeat And FYVE Domain Containing 3	Q8IZQ1	12.3640117645264
DIP2A	Disco Interacting Protein 2 Homolog A	Q14689	12.3495035171509
UPF3B	UPF3B Regulator Of Nonsense Mediated MRNA Decay	Q9BZI7	12.3389711380005
ST7	Suppression Of Tumorigenicity 7	Q9NRC1	12.3097810745239
KCND2	Potassium Voltage-Gated Channel Subfamily D Member 2	Q9NZV8	12.2978572845459
CSMD1	CUB And Sushi Multiple Domains 1	Q96PZ7	12.296329498291
DRD2	Dopamine Receptor D2	P14416	12.2840805053711
KCTD13	Potassium Channel Tetramerization Domain Containing 13	Q8WZ19	12.2620649337769
HLA-B	Major Histocompatibility Complex, Class I, B	P01889	12.2601413726807
PQBP1	Polyglutamine Binding Protein 1	O60828	12.2583389282227
SPTAN1	Spectrin Alpha, Non-Erythrocytic 1	Q13813	12.2570018768311
MARK2	Microtubule Affinity Regulating Kinase 2	Q7KZI7	12.2469348907471
SLC7A5	Solute Carrier Family 7 Member 5	Q01650	12.2406663894653
PAX6	Paired Box 6	P26367	12.2332592010498
WNK3	WNK Lysine Deficient Protein Kinase 3	Q9BYP7	12.2320938110352
ASMT	Acetylserotonin O-Methyltransferase	P46597	12.2265672683716
SPEN	Spen Family Transcriptional Repressor	Q96T58	12.2102003097534
JARID2	Jumonji And AT-Rich Interaction Domain Containing 2	Q92833	12.2076721191406
CADPS2	Calcium Dependent Secretion Activator 2	Q86UW7	12.2069492340088
ASPA	Aspartoacylase	P45381	12.1808815002441
NLGN4Y	Neuroligin 4 Y-Linked	Q8NFZ3	12.1787796020508
SIN3A	SIN3 Transcription Regulator Family Member A	Q96ST3	12.1625146865845
KIF1A	Kinesin Family Member 1A	Q12756	12.1585550308228
CAMK2G	Calcium/Calmodulin Dependent Protein Kinase II Gamma	Q13555	12.157039642334
AMPD1	Adenosine Monophosphate Deaminase 1	P23109	12.152681350708
UBN2	Ubinuclein 2	Q6ZU65	12.1466627120972
ATP10A	ATPase Phospholipid Transporting 10A (Putative)	O60312	12.1101026535034
CC2D1A	Coiled-Coil And C2 Domain Containing 1A	Q6P1N0	12.0854930877686
KDM5B	Lysine Demethylase 5B	Q9UGL1	12.0747957229614
GRPR	Gastrin Releasing Peptide Receptor	P30550	12.0421295166016
FOXN1	Forkhead Box N1	O15353	12.0388555526733
ZMYM3	Zinc Finger MYM-Type Containing 3	Q14202	12.0239381790161
ELP4	Elongator Acetyltransferase Complex Subunit 4	Q96EB1	12.0081634521484
ARVCF	ARVCF Delta Catenin Family Member	O00192	12.0000381469727
TH	Tyrosine Hydroxylase	P07101	11.9740972518921
HTR1A	5-Hydroxytryptamine Receptor 1A	P08908	11.940957069397
CEP290	Centrosomal Protein 290	O15078	11.925404548645
RIMS1	Regulating Synaptic Membrane Exocytosis 1	Q86UR5	11.9152584075928
DOCK4	Dedicator Of Cytokinesis 4	Q8N1I0	11.9066
NR2F1	Nuclear Receptor Subfamily 2 Group F Member 1	P10589	11.9029417037964
GABRA1	Gamma-Aminobutyric Acid Type A Receptor Subunit Alpha1	P14867	11.888072013855
WAC	WW Domain Containing Adaptor With Coiled-Coil	Q9BTA9	11.8820781707764
KDM6B	Lysine Demethylase 6B	O15054	11.8692407608032
DLL1	Delta Like Canonical Notch Ligand 1	O00548	11.8594379425049
DLGAP2	DLG Associated Protein 2	Q9P1A6	11.8591175079346
AFF2	ALF Transcription Elongation Factor 2	P51816	11.8400201797485
DDC	Dopa Decarboxylase	P20711	11.8362255096436
GRM7	Glutamate Metabotropic Receptor 7	Q14831	11.8299865722656
TPH2	Tryptophan Hydroxylase 2	Q8IWU9	11.8299474716187
NPRL2	NPR2 Like, GATOR1 Complex Subunit	Q8WTW4	11.8249797821045
KIRREL3	Kirre Like Nephrin Family Adhesion Molecule 3	Q8IZU9	11.8229637145996
HLA-DRB1	Major Histocompatibility Complex, Class II, DR Beta 1	P01911	11.8163862228394
SNAP25	Synaptosome Associated Protein 25	P60880	11.8095350265503
SLC12A2	Solute Carrier Family 12 Member 2	P55011	11.807710647583
HNRNPH2	Heterogeneous Nuclear Ribonucleoprotein H2	P55795	11.8041591644287
ALDH1A3	Aldehyde Dehydrogenase 1 Family Member A3	P47895	11.7507791519165
DGCR8	DGCR8 Microprocessor Complex Subunit	Q8WYQ5	11.7365550994873
RSRC1	Arginine And Serine Rich Coiled-Coil 1	Q96IZ7	11.7197580337524
TOP2B	DNA Topoisomerase II Beta	Q02880	11.7103567123413
LEP	Leptin	P41159	11.7047986984253
BCL11B	BCL11 Transcription Factor B	Q9C0K0	11.6869192123413
ASTN2	Astrotactin 2	O75129	11.6785440444946
SYNCRIP	Synaptotagmin Binding Cytoplasmic RNA Interacting Protein	O60506	11.6653652191162
ZNF711	Zinc Finger Protein 711	Q9Y462	11.662784576416
USP9X	Ubiquitin Specific Peptidase 9 X-Linked	Q93008	11.6432390213013
ZNF804A	Zinc Finger Protein 804A	Q7Z570	11.6151971817017
SETBP1	SET Binding Protein 1	Q9Y6X0	11.5983667373657
MAP1B	Microtubule Associated Protein 1B	P46821	11.5957145690918
GIGYF1	GRB10 Interacting GYF Protein 1	O75420	11.5873527526855
NFIB	Nuclear Factor I B	O00712	11.5778951644897
FLNA	Filamin A	P21333	11.5537700653076
ITGB3	Integrin Subunit Beta 3	P05106	11.5531
MAPT	Microtubule Associated Protein Tau	P10636	11.5482864379883
DRD4	Dopamine Receptor D4	P21917	11.5387029647827
PRR12	Proline Rich 12	Q9ULL5	11.5326814651489
LAMB1	Laminin Subunit Beta 1	P07942	11.5232086181641
SYNE1	Spectrin Repeat Containing Nuclear Envelope Protein 1	Q8NF91	11.5057229995728
PER2	Period Circadian Regulator 2	O15055	11.4964094161987
TUBGCP5	Tubulin Gamma Complex Component 5	Q96RT8	11.4759216308594
IMMP2L	Inner Mitochondrial Membrane Peptidase Subunit 2	Q96T52	11.4482040405273
SLC1A2	Solute Carrier Family 1 Member 2	P43004	11.4305629730225
PTPN11	Protein Tyrosine Phosphatase Non-Receptor Type 11	Q06124	11.4283742904663
CIC	Capicua Transcriptional Repressor	Q96RK0	11.4251461029053
TCF7L2	Transcription Factor 7 Like 2	Q9NQB0	11.4232892990112
DRD3	Dopamine Receptor D3	P35462	11.4129819869995
SOX3	SRY-Box Transcription Factor 3	P41225	11.3949089050293
MBD4	Methyl-CpG Binding Domain 4, DNA Glycosylase	O95243	11.3925333023071
THBS1	Thrombospondin 1	P07996	11.3808670043945
TSPAN7	Tetraspanin 7	P41732	11.367166519165
MAP2K1	Mitogen-Activated Protein Kinase Kinase 1	Q02750	11.3453979492188
ZEB2	Zinc Finger E-Box Binding Homeobox 2	O60315	11.3362131118774
SOX6	SRY-Box Transcription Factor 6	P35712	11.3260374069214
ZNF778	Zinc Finger Protein 778	Q96MU6	11.3247575759888
ZNF462	Zinc Finger Protein 462	Q96JM2	11.3144369125366
ITSN1	Intersectin 1	Q15811	11.3090686798096
SRD5A3	Steroid 5 Alpha-Reductase 3	Q9H8P0	11.3088970184326
DLG2	Discs Large MAGUK Scaffold Protein 2	Q15700	11.2908754348755
APBA2	Amyloid Beta Precursor Protein Binding Family A Member 2	Q99767	11.2895984649658
NGF	Nerve Growth Factor	P01138	11.2861299514771
TBX1	T-Box Transcription Factor 1	O43435	11.2785520553589
ABAT	4-Aminobutyrate Aminotransferase	P80404	11.2750091552734
DBH	Dopamine Beta-Hydroxylase	P09172	11.2718820571899
HCN1	Hyperpolarization Activated Cyclic Nucleotide Gated Potassium Channel 1	O60741	11.271050453186
TECPR2	Tectonin Beta-Propeller Repeat Containing 2	O15040	11.2582979202271
SLC1A3	Solute Carrier Family 1 Member 3	P43003	11.2467241287231
PPM1D	Protein Phosphatase, Mg2+/Mn2+ Dependent 1D	O15297	11.2432498931885
NAA10	N-Alpha-Acetyltransferase 10, NatA Catalytic Subunit	P41227	11.2117586135864
SMAD4	SMAD Family Member 4	Q13485	11.1962003707886
MAGI2	Membrane Associated Guanylate Kinase, WW And PDZ Domain Containing 2	Q86UL8	11.1909418106079
MBD6	Methyl-CpG Binding Domain Protein 6	Q96DN6	11.1762866973877
ATXN10	Ataxin 10	Q9UBB4	11.1690425872803
CACNA2D1	Calcium Voltage-Gated Channel Auxiliary Subunit Alpha2delta 1	P54289	11.149733543396
AHI1	Abelson Helper Integration Site 1	Q8N157	11.1264801025391
EBF3	EBF Transcription Factor 3	Q9H4W6	11.1180582046509
BAZ1B	Bromodomain Adjacent To Zinc Finger Domain 1B	Q9UIG0	11.109694480896
CACNA1H	Calcium Voltage-Gated Channel Subunit Alpha1 H	O95180	11.1027317047119
MCPH1	Microcephalin 1	Q8NEM0	11.0925025939941
SMO	Smoothened, Frizzled Class Receptor	Q99835	11.084677696228
DGCR6	DiGeorge Syndrome Critical Region Gene 6	Q14129	11.0635299682617
CTCF	CCCTC-Binding Factor	P49711	11.0602245330811
TMCO1	Transmembrane And Coiled-Coil Domains 1	Q9UM00	11.0223112106323
NRG1	Neuregulin 1	Q02297	11.0154371261597
AKT3	AKT Serine/Threonine Kinase 3	Q9Y243	11.0089378356934
KAT6A	Lysine Acetyltransferase 6A	Q92794	11.0017871856689
DMXL2	Dmx Like 2	Q8TDJ6	10.9945516586304
PHF8	PHD Finger Protein 8	Q9UPP1	10.9861831665039
CACNA1G	Calcium Voltage-Gated Channel Subunit Alpha1 G	O43497	10.9746017456055
PCDH10	Protocadherin 10	Q9P2E7	10.9738607406616
KCNB1	Potassium Voltage-Gated Channel Subfamily B Member 1	Q14721	10.9732570648193
CHD4	Chromodomain Helicase DNA Binding Protein 4	Q14839	10.970911026001
SEMA3E	Semaphorin 3E	O15041	10.9528903961182
ATP2B1	ATPase Plasma Membrane Ca2+ Transporting 1	P20020	10.9461450576782
FTSJ1	FtsJ RNA 2'-O-Methyltransferase 1	Q9UET6	10.9155082702637
SRCAP	Snf2 Related CREBBP Activator Protein	Q6ZRS2	10.9111824035645
RNF135	Ring Finger Protein 135	Q8IUD6	10.9083194732666
BRD4	Bromodomain Containing 4	O60885	10.9083013534546
CBS	Cystathionine Beta-Synthase	P35520	10.9040822982788
AP3B2	Adaptor Related Protein Complex 3 Subunit Beta 2	Q13367	10.8902263641357
DLX6	Distal-Less Homeobox 6	P56179	10.8772735595703
TBX6	T-Box Transcription Factor 6	O95947	10.8716020584106
ALDOA	Aldolase, Fructose-Bisphosphate A	P04075	10.8714370727539
CLIP2	CAP-Gly Domain Containing Linker Protein 2	Q9UDT6	10.8703336715698
SOX2	SRY-Box Transcription Factor 2	P48431	10.8656492233276
CSDE1	Cold Shock Domain Containing E1	O75534	10.863037109375
ARID1A	AT-Rich Interaction Domain 1A	O14497	10.8610754013062
TCN2	Transcobalamin 2	P20062	10.8483352661133
SYN2	Synapsin II	Q92777	10.8393859863281
HIVEP2	HIVEP Zinc Finger 2	P31629	10.8391809463501
GRIN2D	Glutamate Ionotropic Receptor NMDA Type Subunit 2D	O15399	10.8268947601318
GRM8	Glutamate Metabotropic Receptor 8	O00222	10.826455116272
H1-4	H1.4 Linker Histone, Cluster Member	P10412	10.8223123550415
H3-3B	H3.3 Histone B	P84243	10.8189754486084
CYP27A1	Cytochrome P450 Family 27 Subfamily A Member 1	Q02318	10.8172769546509
KCNT1	Potassium Sodium-Activated Channel Subfamily T Member 1	Q5JUK3	10.8152770996094
ACTB	Actin Beta	P60709	10.8128204345703
NPC1	NPC Intracellular Cholesterol Transporter 1	O15118	10.8054857254028
REV3L	REV3 Like, DNA Directed Polymerase Zeta Catalytic Subunit	O60673	10.8041954040527
HCFC1	Host Cell Factor C1	P51610	10.8004245758057
GATAD2B	GATA Zinc Finger Domain Containing 2B	Q8WXI9	10.7971391677856
AVP	Arginine Vasopressin	P01185	10.7906312942505
CDH10	Cadherin 10	Q9Y6N8	10.7873487472534
TOP3B	DNA Topoisomerase III Beta	O95985	10.7799119949341
GABRB1	Gamma-Aminobutyric Acid Type A Receptor Subunit Beta1	P18505	10.778208732605
HDAC4	Histone Deacetylase 4	P56524	10.7693014144897
FGF12	Fibroblast Growth Factor 12	P61328	10.7627716064453
VCP	Valosin Containing Protein	P55072	10.7523565292358
GDI1	GDP Dissociation Inhibitor 1	P31150	10.7327423095703
FGF14	Fibroblast Growth Factor 14	Q92915	10.7188358306885
SMARCE1	SWI/SNF Related BAF Chromatin Remodeling Complex Subunit E1	Q969G3	10.7152070999146
RAC1	Rac Family Small GTPase 1	P63000	10.7131128311157
DPP6	Dipeptidyl Peptidase Like 6	P42658	10.7092170715332
NPAS3	Neuronal PAS Domain Protein 3	Q8IXF0	10.7092170715332
HDAC8	Histone Deacetylase 8	Q9BY41	10.6840925216675
CHRNA4	Cholinergic Receptor Nicotinic Alpha 4 Subunit	P43681	10.6766691207886
YY1	YY1 Transcription Factor	P25490	10.6732187271118
ZBTB20	Zinc Finger And BTB Domain Containing 20	Q9HC78	10.6692781448364
SDHA	Succinate Dehydrogenase Complex Flavoprotein Subunit A	P31040	10.6534175872803
BPTF	Bromodomain PHD Finger Transcription Factor	Q12830	10.6259670257568
AGAP1	ArfGAP With GTPase Domain, Ankyrin Repeat And PH Domain 1	Q9UPQ3	10.613055229187
PGAP2	Post-GPI Attachment To Proteins 2	Q9UHJ9	10.6129789352417
UNC13A	Unc-13 Homolog A	Q9UPW8	10.605052947998
DPP10	Dipeptidyl Peptidase Like 10	Q8N608	10.5978488922119
MTR	5-Methyltetrahydrofolate-Homocysteine Methyltransferase	Q99707	10.5895404815674
CYFIP2	Cytoplasmic FMR1 Interacting Protein 2	Q96F07	10.5873985290527
ATP2B2	ATPase Plasma Membrane Ca2+ Transporting 2	Q01814	10.5859594345093
DLG1	Discs Large MAGUK Scaffold Protein 1	Q12959	10.5850744247437
AGO1	Argonaute RISC Component 1	Q9UL18	10.5803003311157
DOCK3	Dedicator Of Cytokinesis 3	Q8IZD9	10.5762462615967
DEPDC5	DEP Domain Containing 5, GATOR1 Subcomplex Subunit	O75140	10.5630683898926
EGF	Epidermal Growth Factor	P01133	10.5625324249268
KCNH1	Potassium Voltage-Gated Channel Subfamily H Member 1	O95259	10.5584936141968
RIMS3	Regulating Synaptic Membrane Exocytosis 3	Q9UJD0	10.5578136444092
SZT2	SZT2 Subunit Of KICSTOR Complex	Q5T011	10.5504293441772
MTRR	5-Methyltetrahydrofolate-Homocysteine Methyltransferase Reductase	Q9UBK8	10.5337734222412
HECTD4	HECT Domain E3 Ubiquitin Protein Ligase 4	Q9Y4D8	10.528844833374
GATM	Glycine Amidinotransferase	P50440	10.526759147644
MSL2	MSL Complex Subunit 2	Q9HCI7	10.5266819000244
SKI	SKI Proto-Oncogene	P12755	10.5230922698975
FGFR2	Fibroblast Growth Factor Receptor 2	P21802	10.5169410705566
CNKSR2	Connector Enhancer Of Kinase Suppressor Of Ras 2	Q8WXI2	10.5044145584106
PCDH15	Protocadherin Related 15	Q96QU1	10.504322052002
PCLO	Piccolo Presynaptic Cytomatrix Protein	Q9Y6V0	10.5030126571655
MACROD2	Mono-ADP Ribosylhydrolase 2	A1Z1Q3	10.4963512420654
CHRNA1	Cholinergic Receptor Nicotinic Alpha 1 Subunit	P02708	10.4941473007202
GSPT2	G1 To S Phase Transition 2	Q8IYD1	10.4941473007202
LINS1	Lines Homolog 1	Q8NG48	10.4941473007202
QRICH1	Glutamine Rich 1	Q2TAL8	10.4921092987061
NTRK1	Neurotrophic Receptor Tyrosine Kinase 1	P04629	10.4836368560791
YWHAE	Tyrosine 3-Monooxygenase/Tryptophan 5-Monooxygenase Activation Protein Epsilon	P62258	10.4679660797119
NR3C2	Nuclear Receptor Subfamily 3 Group C Member 2	P08235	10.4617013931274
NALCN	Sodium Leak Channel, Non-Selective	Q8IZF0	10.4615612030029
SOS1	SOS Ras/Rac Guanine Nucleotide Exchange Factor 1	Q07889	10.4483966827393
AGMO	Alkylglycerol Monooxygenase	Q6ZNB7	10.4483394622803
GRN	Granulin Precursor	P28799	10.447003364563
SACS	Sacsin Molecular Chaperone	Q9NZJ4	10.4430322647095
SYNJ1	Synaptojanin 1	O43426	10.4338941574097
TM4SF20	Transmembrane 4 L Six Family Member 20	Q53R12	10.4284
HNRNPK	Heterogeneous Nuclear Ribonucleoprotein K	P61978	10.4225368499756
SLC12A5	Solute Carrier Family 12 Member 5	Q9H2X9	10.4224901199341
VLDLR	Very Low Density Lipoprotein Receptor	P98155	10.4202041625977
HIRA	Histone Cell Cycle Regulator	P54198	10.4189233779907
RYR3	Ryanodine Receptor 3	Q15413	10.4161024093628
IL10	Interleukin 10	P22301	10.4015703201294
ZMYND11	Zinc Finger MYND-Type Containing 11	Q15326	10.3992624282837
CEP19	Centrosomal Protein 19	Q96LK0	10.3899459838867
NUS1	NUS1 Dehydrodolichyl Diphosphate Synthase Subunit	Q96E22	10.3873901367188
ATP2A2	ATPase Sarcoplasmic/Endoplasmic Reticulum Ca2+ Transporting 2	P16615	10.3845090866089
HDLBP	High Density Lipoprotein Binding Protein	Q00341	10.3813877105713
CLN8	CLN8 Transmembrane ER And ERGIC Protein	Q9UBY8	10.3719882965088
OTUD7A	OTU Deubiquitinase 7A	Q8TE49	10.3714208602905
SLC1A1	Solute Carrier Family 1 Member 1	P43005	10.357325553894
VCX3A	Variable Charge X-Linked 3A	Q9NNX9	10.3365745544434
NDE1	NudE Neurodevelopment Protein 1	Q9NXR1	10.3166608810425
GABRA3	Gamma-Aminobutyric Acid Type A Receptor Subunit Alpha3	P34903	10.3108510971069
GPRASP2	G Protein-Coupled Receptor Associated Sorting Protein 2	Q96D09	10.3101787567139
PTPRT	Protein Tyrosine Phosphatase Receptor Type T	O14522	10.2937488555908
CLTC	Clathrin Heavy Chain	Q00610	10.2893600463867
NPAP1	Nuclear Pore Associated Protein 1	Q9NZP6	10.2889862060547
GRIP1	Glutamate Receptor Interacting Protein 1	Q9Y3R0	10.2866334915161
LHX1	LIM Homeobox 1	P48742	10.2781915664673
LRRC4	Leucine Rich Repeat Containing 4	Q9HBW1	10.2748336791992
CADM1	Cell Adhesion Molecule 1	Q9BY67	10.2734460830688
NCKAP1	NCK Associated Protein 1	Q9Y2A7	10.2690553665161
NRAS	NRAS Proto-Oncogene, GTPase	P01111	10.2582378387451
ALG13	ALG13 UDP-N-Acetylglucosaminyltransferase Subunit	Q9NP73	10.2185726165771
GP1BB	Glycoprotein Ib Platelet Subunit Beta	P13224	10.2166948318481
YWHAG	Tyrosine 3-Monooxygenase/Tryptophan 5-Monooxygenase Activation Protein Gamma	P61981	10.2104473114014
FHIT	Fragile Histidine Triad Diadenosine Triphosphatase	P49789	10.2087898254395
ERBB4	Erb-B2 Receptor Tyrosine Kinase 4	Q15303	10.2085695266724
HTR3A	5-Hydroxytryptamine Receptor 3A	P46098	10.2071256637573
SMARCC2	SWI/SNF Related BAF Chromatin Remodeling Complex Subunit C2	Q8TAQ2	10.199010848999
PHIP	Pleckstrin Homology Domain Interacting Protein	Q8WWQ0	10.1888370513916
HRAS	HRas Proto-Oncogene, GTPase	P01112	10.1820468902588
WWOX	WW Domain Containing Oxidoreductase	Q9NZC7	10.1790208816528
UFD1	Ubiquitin Recognition Factor In ER Associated Degradation 1	Q92890	10.1751499176025
PDE4D	Phosphodiesterase 4D	Q08499	10.1743259429932
SMARCB1	SWI/SNF Related BAF Chromatin Remodeling Complex Subunit B1	Q12824	10.1589241027832
TLK2	Tousled Like Kinase 2	Q86UE8	10.152042388916
NFE2L2	NFE2 Like BZIP Transcription Factor 2	Q16236	10.1436624526978
EFHC2	EF-Hand Domain Containing 2	Q5JST6	10.1409902572632
ACSL4	Acyl-CoA Synthetase Long Chain Family Member 4	O60488	10.1231460571289
FGFR1	Fibroblast Growth Factor Receptor 1	P11362	10.0954494476318
PTCH1	Patched 1	Q13635	10.0910730361938
VIPR2	Vasoactive Intestinal Peptide Receptor 2	P41587	10.0878829956055
RHEB	Ras Homolog, MTORC1 Binding	Q15382	10.0861120223999
PER1	Period Circadian Regulator 1	O15534	10.0841798782349
DLG3	Discs Large MAGUK Scaffold Protein 3	Q92796	10.079628944397
ROBO1	Roundabout Guidance Receptor 1	Q9Y6N7	10.0707035064697
GTF2IRD1	GTF2I Repeat Domain Containing 1	Q9UHL9	10.0672073364258
WFS1	Wolframin ER Transmembrane Glycoprotein	O76024	10.0555772781372
CDK13	Cyclin Dependent Kinase 13	Q14004	10.045337677002
CDH8	Cadherin 8	P55286	10.0425214767456
CALM1	Calmodulin 1	P0DP23	10.0411911010742
KCTD3	Potassium Channel Tetramerization Domain Containing 3	Q9Y597	10.0353689193726
RARB	Retinoic Acid Receptor Beta	P10826	10.0339431762695
EPRS1	Glutamyl-Prolyl-TRNA Synthetase 1	P07814	10.033314704895
CARS2	Cysteinyl-TRNA Synthetase 2, Mitochondrial	Q9HA77	10.0307302474976
BRWD3	Bromodomain And WD Repeat Domain Containing 3	Q6RI45	10.0262289047241
ALAD	Aminolevulinate Dehydratase	P13716	10.0240268707275
CORO1A	Coronin 1A	P31146	10.0175895690918
ARNT2	Aryl Hydrocarbon Receptor Nuclear Translocator 2	Q9HBZ2	10.0150985717773
PAFAH1B1	Platelet Activating Factor Acetylhydrolase 1b Regulatory Subunit 1	P43034	10.0075416564941
BCL11A	BCL11 Transcription Factor A	Q9H165	10.0065612792969
MEIS2	Meis Homeobox 2	O14770	9.99931716918945
ITPR1	Inositol 1,4,5-Trisphosphate Receptor Type 1	Q14643	9.9965991973877
BCORL1	BCL6 Corepressor Like 1	Q5H9F3	9.97275447845459
GNAO1	G Protein Subunit Alpha O1	P09471	9.96134185791016
TCF12	Transcription Factor 12	Q99081	9.95120716094971
PLA2G6	Phospholipase A2 Group VI	O60733	9.93684387207031
NSUN2	NOP2/Sun RNA Methyltransferase 2	Q08J23	9.93550109863281
TUBG1	Tubulin Gamma 1	P23258	9.93296337127686
NHS	NHS Actin Remodeling Regulator	Q6T4R5	9.93276596069336
SUPT16H	SPT16 Homolog, Facilitates Chromatin Remodeling Subunit	Q9Y5B9	9.93235683441162
QARS1	Glutaminyl-TRNA Synthetase 1	P47897	9.93171977996826
TWNK	Twinkle MtDNA Helicase	Q96RR1	9.92596626281738
MACF1	Microtubule Actin Crosslinking Factor 1	O94854	9.92300510406494
SETD1A	SET Domain Containing 1A, Histone Lysine Methyltransferase	O15047	9.92141628265381
ASXL1	ASXL Transcriptional Regulator 1	Q8IXJ9	9.91670417785645
DNM1	Dynamin 1	Q05193	9.91326332092285
ZFPM2	Zinc Finger Protein, FOG Family Member 2	Q8WW38	9.91221523284912
NAGA	Alpha-N-Acetylgalactosaminidase	P17050	9.91211700439453
SBF1	SET Binding Factor 1	O95248	9.89750480651855
MDGA2	MAM Domain Containing Glycosylphosphatidylinositol Anchor 2	Q7Z553	9.8971471786499
CLCN4	Chloride Voltage-Gated Channel 4	P51793	9.88864898681641
ARHGAP11A	Rho GTPase Activating Protein 11A	Q6P4F7	9.88446807861328
DPM1	Dolichyl-Phosphate Mannosyltransferase Subunit 1, Catalytic	O60762	9.88229370117188
ATP1A3	ATPase Na+/K+ Transporting Subunit Alpha 3	P13637	9.86804294586182
CLTCL1	Clathrin Heavy Chain Like 1	P53675	9.86001873016357
ATP6V1A	ATPase H+ Transporting V1 Subunit A	P38606	9.8551025390625
RYR2	Ryanodine Receptor 2	Q92736	9.84304141998291
CAMK4	Calcium/Calmodulin Dependent Protein Kinase IV	Q16566	9.80780696868896
MKS1	MKS Transition Zone Complex Subunit 1	Q9NXB0	9.80257034301758
POU3F2	POU Class 3 Homeobox 2	P20265	9.79007244110107
TAF1	TATA-Box Binding Protein Associated Factor 1	P21675	9.78597068786621
NONO	Non-POU Domain Containing Octamer Binding	Q15233	9.78339099884033
WDR26	WD Repeat Domain 26	Q9H7D7	9.78255271911621
SNTG2	Syntrophin Gamma 2	Q9NY99	9.78234481811523
KCNMA1	Potassium Calcium-Activated Channel Subfamily M Alpha 1	Q12791	9.78022575378418
CDK5RAP2	CDK5 Regulatory Subunit Associated Protein 2	Q96SN8	9.77749824523926
HSPG2	Heparan Sulfate Proteoglycan 2	P98160	9.76213932037354
PPT1	Palmitoyl-Protein Thioesterase 1	P50897	9.76120758056641
TPP1	Tripeptidyl Peptidase 1	O14773	9.75938129425049
TRIM8	Tripartite Motif Containing 8	Q9BZR9	9.75821590423584
TBL2	Transducin Beta Like 2	Q9Y4P3	9.75464
EIF4A3	Eukaryotic Translation Initiation Factor 4A3	P38919	9.74746704101563
ZSWIM6	Zinc Finger SWIM-Type Containing 6	Q9HCJ5	9.74740791320801
IDS	Iduronate 2-Sulfatase	P22304	9.73800849914551
SOX11	SRY-Box Transcription Factor 11	P35716	9.73771476745605
PRKAR1B	Protein Kinase CAMP-Dependent Type I Regulatory Subunit Beta	P31321	9.73610687255859
FRMPD4	FERM And PDZ Domain Containing 4	Q14CM0	9.73245429992676
DCX	Doublecortin	O43602	9.73047161102295
ARCN1	Archain 1	P48444	9.69526672363281
BRWD1	Bromodomain And WD Repeat Domain Containing 1	Q9NSI6	9.69121646881104
ZBTB24	Zinc Finger And BTB Domain Containing 24	O43167	9.67835998535156
FASN	Fatty Acid Synthase	P49327	9.6740255355835
HMGB1	High Mobility Group Box 1	P09429	9.67324638366699
SPG11	SPG11 Vesicle Trafficking Associated, Spatacsin	Q96JI7	9.6719274520874
KPTN	Kaptin, Actin Binding Protein	Q9Y664	9.66975784301758
AARS1	Alanyl-TRNA Synthetase 1	P49588	9.66564083099365
KCNAB2	Potassium Voltage-Gated Channel Subfamily A Regulatory Beta Subunit 2	Q13303	9.66564083099365
FGFR3	Fibroblast Growth Factor Receptor 3	P22607	9.6597843170166
DPAGT1	Dolichyl-Phosphate N-Acetylglucosaminephosphotransferase 1	Q9H3H5	9.65895462036133
MAPK1	Mitogen-Activated Protein Kinase 1	P28482	9.65630912780762
SLC13A5	Solute Carrier Family 13 Member 5	Q86YT5	9.64235019683838
DPYS	Dihydropyrimidinase	Q14117	9.64138507843018
TBC1D24	TBC1 Domain Family Member 24	Q9ULP9	9.63860702514648
PACS2	Phosphofurin Acidic Cluster Sorting Protein 2	Q86VP3	9.63834381103516
TAF6	TATA-Box Binding Protein Associated Factor 6	P49848	9.63358879089355
FTCD	Formimidoyltransferase Cyclodeaminase	O95954	9.62703227996826
IFT172	Intraflagellar Transport 172	Q9UG01	9.62703227996826
ZMIZ1	Zinc Finger MIZ-Type Containing 1	Q9ULJ6	9.62264347076416
STAG1	STAG1 Cohesin Complex Component	Q8WVM7	9.61243152618408
DCC	DCC Netrin 1 Receptor	P43146	9.61202144622803
GABRB2	Gamma-Aminobutyric Acid Type A Receptor Subunit Beta2	P47870	9.59709644317627
HECW2	HECT, C2 And WW Domain Containing E3 Ubiquitin Protein Ligase 2	Q9P2P5	9.59383773803711
EXT2	Exostosin Glycosyltransferase 2	Q93063	9.58537578582764
EFR3A	EFR3 Homolog A	Q14156	9.57970809936523
ZDHHC9	Zinc Finger DHHC-Type Palmitoyltransferase 9	Q9Y397	9.55973052978516
CPAP	Centrosome Assembly And Centriole Elongation Protein	Q9HC77	9.55886840820313
ANO10	Anoctamin 10	Q9NW15	9.55565071105957
L1CAM	L1 Cell Adhesion Molecule	P32004	9.55263614654541
PIGW	Phosphatidylinositol Glycan Anchor Biosynthesis Class W	Q7Z7B1	9.55216693878174
SCN10A	Sodium Voltage-Gated Channel Alpha Subunit 10	Q9Y5Y9	9.55038833618164
NPC2	NPC Intracellular Cholesterol Transporter 2	P61916	9.54892444610596
CSNK2B	Casein Kinase 2 Beta	P67870	9.54778
UBA5	Ubiquitin Like Modifier Activating Enzyme 5	Q9GZZ9	9.53045558929443
KDM3B	Lysine Demethylase 3B	Q7LBC6	9.52943325042725
AFF4	ALF Transcription Elongation Factor 4	Q9UHB7	9.52294540405273
CELF4	CUGBP Elav-Like Family Member 4	Q9BZC1	9.5189790725708
PIGA	Phosphatidylinositol Glycan Anchor Biosynthesis Class A	P37287	9.50990676879883
OCRL	OCRL Inositol Polyphosphate-5-Phosphatase	Q01968	9.50421237945557
KANSL1	KAT8 Regulatory NSL Complex Subunit 1	Q7Z3B3	9.50386714935303
CACNA2D3	Calcium Voltage-Gated Channel Auxiliary Subunit Alpha2delta 3	Q8IZS8	9.50380897521973
GRID2	Glutamate Ionotropic Receptor Delta Type Subunit 2	O43424	9.48689651489258
PIGG	Phosphatidylinositol Glycan Anchor Biosynthesis Class G (EMM Blood Group)	Q5H8A4	9.48476219177246
SRPX2	Sushi Repeat Containing Protein X-Linked 2	O60687	9.48424816131592
BBS9	Bardet-Biedl Syndrome 9	Q3SYG4	9.47610092163086
SLC2A1	Solute Carrier Family 2 Member 1	P11166	9.46680450439453
TANGO2	Transport And Golgi Organization 2 Homolog	Q6ICL3	9.46638298034668
OTX2	Orthodenticle Homeobox 2	P32243	9.46393775939941
NTNG1	Netrin G1	Q9Y2I2	9.45457649230957
SOX5	SRY-Box Transcription Factor 5	P35711	9.44614410400391
CACNA1E	Calcium Voltage-Gated Channel Subunit Alpha1 E	Q15878	9.44539546966553
MYCBP2	MYC Binding Protein 2	O75592	9.44227981567383
MAN2B1	Mannosidase Alpha Class 2B Member 1	O00754	9.43137741088867
KCNC1	Potassium Voltage-Gated Channel Subfamily C Member 1	P48547	9.41903591156006
MBD1	Methyl-CpG Binding Domain Protein 1	Q9UIS9	9.41843891143799
CSNK2A1	Casein Kinase 2 Alpha 1	P68400	9.41704177856445
FH	Fumarate Hydratase	P07954	9.4101037979126
GJB2	Gap Junction Protein Beta 2	P29033	9.40439033508301
HPRT1	Hypoxanthine Phosphoribosyltransferase 1	P00492	9.40132427215576
HEXB	Hexosaminidase Subunit Beta	P07686	9.40057563781738
GLI3	GLI Family Zinc Finger 3	P10071	9.3986701965332
SLC35C1	Solute Carrier Family 35 Member C1	Q96A29	9.39705085754395
OTC	Ornithine Transcarbamylase	P00480	9.39214706420898
BBS10	Bardet-Biedl Syndrome 10	Q8TAM1	9.38966655731201
TBCK	TBC1 Domain Containing Kinase	Q8TEA7	9.38871955871582
RFC2	Replication Factor C Subunit 2	P35250	9.38289070129395
ZNF423	Zinc Finger Protein 423	Q2M1K9	9.38091850280762
PNKP	Polynucleotide Kinase 3'-Phosphatase	Q96T60	9.37978363037109
NDP	Norrin Cystine Knot Growth Factor NDP	Q00604	9.37716007232666
PHF2	PHD Finger Protein 2	O75151	9.37540721893311
SLITRK5	SLIT And NTRK Like Family Member 5	O94991	9.37540721893311
NEUROD2	Neuronal Differentiation 2	Q15784	9.36006641387939
RBFOX3	RNA Binding Fox-1 Homolog 3	A6NFN3	9.35067558288574
PLXND1	Plexin D1	Q9Y4D7	9.3347053527832
MYH10	Myosin Heavy Chain 10	P35580	9.33162879943848
RPS23	Ribosomal Protein S23	P62266	9.32482624053955
RAD21	RAD21 Cohesin Complex Component	O60216	9.31237030029297
MTM1	Myotubularin 1	Q13496	9.30516242980957
PCCA	Propionyl-CoA Carboxylase Subunit Alpha	P05165	9.30301666259766
EZH2	Enhancer Of Zeste 2 Polycomb Repressive Complex 2 Subunit	Q15910	9.30023574829102
DOCK7	Dedicator Of Cytokinesis 7	Q96N67	9.29236507415771
AMT	Aminomethyltransferase	P48728	9.29057693481445
POMGNT1	Protein O-Linked Mannose N-Acetylglucosaminyltransferase 1 (Beta 1,2-)	Q8WZA1	9.28884506225586
MOCOS	Molybdenum Cofactor Sulfurase	Q96EN8	9.28005886077881
TUBB3	Tubulin Beta 3 Class III	Q13509	9.27935409545898
HESX1	HESX Homeobox 1	Q9UBX0	9.25445652008057
CLN3	CLN3 Lysosomal/Endosomal Transmembrane Protein, Battenin	Q13286	9.25383
GIGYF2	GRB10 Interacting GYF Protein 2	Q6Y7W6	9.25142669677734
AP1S2	Adaptor Related Protein Complex 1 Subunit Sigma 2	P56377	9.24173641204834
PSAP	Prosaposin	P07602	9.2384786605835
CEP104	Centrosomal Protein 104	O60308	9.23816394805908
SUOX	Sulfite Oxidase	P51687	9.23337364196777
TUFM	Tu Translation Elongation Factor, Mitochondrial	P49411	9.23203563690186
DNMT3B	DNA Methyltransferase 3 Beta	Q9UBC3	9.22565937042236
GPSM2	G Protein Signaling Modulator 2	P81274	9.22467613220215
H3-4	H3.4 Histone, Cluster Member	Q16695	9.22057437896729
ASCL1	Achaete-Scute Family BHLH Transcription Factor 1	P50553	9.21656894683838
TUBGCP4	Tubulin Gamma Complex Component 4	Q9UGJ1	9.21544933319092
NPHP1	Nephrocystin 1	O15259	9.2141170501709
BIRC6	Baculoviral IAP Repeat Containing 6	Q9NR09	9.21082878112793
KCNA1	Potassium Voltage-Gated Channel Subfamily A Member 1	Q09470	9.21078872680664
ARIH2	Ariadne RBR E3 Ubiquitin Protein Ligase 2	O95376	9.20180988311768
PDZD8	PDZ Domain Containing 8	Q8NEN9	9.20132446289063
ADAR	Adenosine Deaminase RNA Specific	P55265	9.1943998336792
BICD2	BICD Cargo Adaptor 2	Q8TD16	9.19409561157227
SEC24C	SEC24 Homolog C, COPII Coat Complex Component	P53992	9.18544578552246
FA2H	Fatty Acid 2-Hydroxylase	Q7L5A8	9.18426322937012
KRAS	KRAS Proto-Oncogene, GTPase	P01116	9.18363571166992
PIGL	Phosphatidylinositol Glycan Anchor Biosynthesis Class L	Q9Y2B2	9.18321990966797
GDNF	Glial Cell Derived Neurotrophic Factor	P39905	9.17947196960449
CAT	Catalase	P04040	9.17783355712891
MTHFR	Methylenetetrahydrofolate Reductase	P42898	9.17448616027832
CALM3	Calmodulin 3	P0DP25	9.16879844665527
BBS2	Bardet-Biedl Syndrome 2	Q9BXC9	9.16614151000977
INS	Insulin	P01308	9.1618070602417
HDAC6	Histone Deacetylase 6	Q9UBN7	9.15702629089355
NSDHL	NAD(P) Dependent Steroid Dehydrogenase-Like	Q15738	9.15435695648193
PCCB	Propionyl-CoA Carboxylase Subunit Beta	P05166	9.13906955718994
ZNHIT3	Zinc Finger HIT-Type Containing 3	Q15649	9.13882541656494
SOX10	SRY-Box Transcription Factor 10	P56693	9.13645076751709
VDR	Vitamin D Receptor	P11473	9.13162708282471
FANCB	FA Complementation Group B	Q8NB91	9.12850666046143
ARID2	AT-Rich Interaction Domain 2	Q68CP9	9.12643146514893
NFIX	Nuclear Factor I X	Q14938	9.12253570556641
ITGA4	Integrin Subunit Alpha 4	P13612	9.11429595947266
NPRL3	NPR3 Like, GATOR1 Complex Subunit	Q12980	9.11414337158203
ARF3	ARF GTPase 3	P61204	9.1047887802124
GNAQ	G Protein Subunit Alpha Q	P50148	9.09987831115723
CUL4B	Cullin 4B	Q13620	9.09278774261475
SNAP29	Synaptosome Associated Protein 29	O95721	9.08963489532471
BBS1	Bardet-Biedl Syndrome 1	Q8NFJ9	9.08892345428467
CFAP418	Cilia And Flagella Associated Protein 418	Q96NL8	9.08892345428467
KCNJ2	Potassium Inwardly Rectifying Channel Subfamily J Member 2	P63252	9.08523464202881
RNF168	Ring Finger Protein 168	Q8IYW5	9.07918548583984
PAFAH1B3	Platelet Activating Factor Acetylhydrolase 1b Catalytic Subunit 3	Q15102	9.0673885345459
XPC	XPC Complex Subunit, DNA Damage Recognition And Repair Factor	Q01831	9.06414127349854
TERT	Telomerase Reverse Transcriptase	O14746	9.06402587890625
ECM1	Extracellular Matrix Protein 1	Q16610	9.06251239776611
RREB1	Ras Responsive Element Binding Protein 1	Q92766	9.05362606048584
SCAPER	S-Phase Cyclin A Associated Protein In The ER	Q9BY12	9.05362606048584
DIS3L2	DIS3 Like 3'-5' Exoribonuclease 2	Q8IYB7	9.04769420623779
FOS	Fos Proto-Oncogene, AP-1 Transcription Factor Subunit	P01100	9.04210376739502
HDAC1	Histone Deacetylase 1	Q13547	9.04116535186768
NGLY1	N-Glycanase 1	Q96IV0	9.03512859344482
STT3A	STT3 Oligosaccharyltransferase Complex Catalytic Subunit A	P46977	9.03061008453369
BTD	Biotinidase	P43251	9.02385807037354
GRM1	Glutamate Metabotropic Receptor 1	Q13255	9.01870059967041
PRICKLE1	Prickle Planar Cell Polarity Protein 1	Q96MT3	9.01772117614746
NAV1	Neuron Navigator 1	Q8NEY1	9.01674270629883
CRKL	CRK Like Proto-Oncogene, Adaptor Protein	P46109	9.0138692855835
HCCS	Holocytochrome C Synthase	P53701	9.00831604003906
PTS	6-Pyruvoyltetrahydropterin Synthase	Q03393	9.00522422790527
CHRNB2	Cholinergic Receptor Nicotinic Beta 2 Subunit	P17787	9.00408172607422
SLC25A1	Solute Carrier Family 25 Member 1	P53007	9.00005912780762
MAN1B1	Mannosidase Alpha Class 1B Member 1	Q9UKM7	9.00005626678467
ABCB7	ATP Binding Cassette Subfamily B Member 7	O75027	9.00005626678467
DHDDS	Dehydrodolichyl Diphosphate Synthase Subunit	Q86SQ9	9.00005626678467
PARS2	Prolyl-TRNA Synthetase 2, Mitochondrial	Q7L3T8	8.99571323394775
SDCCAG8	SHH Signaling And Ciliogenesis Regulator SDCCAG8	Q86SQ7	8.99571323394775
MKKS	MKKS Centrosomal Shuttling Protein	Q9NPJ1	8.99571323394775
BBS7	Bardet-Biedl Syndrome 7	Q8IWZ6	8.99571323394775
BBS12	Bardet-Biedl Syndrome 12	Q6ZW61	8.99571323394775
SYT1	Synaptotagmin 1	P21579	8.99507808685303
AFF3	ALF Transcription Elongation Factor 3	P51826	8.99507808685303
GNE	Glucosamine (UDP-N-Acetyl)-2-Epimerase/N-Acetylmannosamine Kinase	Q9Y223	8.99448776245117
MID2	Midline 2	Q9UJV3	8.99380588531494
BRAF	B-Raf Proto-Oncogene, Serine/Threonine Kinase	P15056	8.99361038208008
RNASEH2B	Ribonuclease H2 Subunit B	Q5TBB1	8.99229335784912
HNRNPU	Heterogeneous Nuclear Ribonucleoprotein U	Q00839	8.98812484741211
ATN1	Atrophin 1	P54259	8.97817993164063
PLXNA3	Plexin A3	P51805	8.97418594360352
BCKDHA	Branched Chain Keto Acid Dehydrogenase E1 Subunit Alpha	P12694	8.96511173248291
ACADS	Acyl-CoA Dehydrogenase Short Chain	P16219	8.96317672729492
PIGO	Phosphatidylinositol Glycan Anchor Biosynthesis Class O	Q8TEQ8	8.95804882049561
ZMYM2	Zinc Finger MYM-Type Containing 2	Q9UBW7	8.9569673538208
CTBP1	C-Terminal Binding Protein 1	Q13363	8.9566125869751
MAF	MAF BZIP Transcription Factor	O75444	8.9532995223999
PPP2R2B	Protein Phosphatase 2 Regulatory Subunit Bbeta	Q00005	8.94157123565674
WDR62	WD Repeat Domain 62	O43379	8.94101524353027
GAN	Gigaxonin	Q9H2C0	8.93991565704346
ALDH7A1	Aldehyde Dehydrogenase 7 Family Member A1	P49419	8.93492984771729
LAMP2	Lysosomal Associated Membrane Protein 2	P13473	8.92904186248779
ATP2A1	ATPase Sarcoplasmic/Endoplasmic Reticulum Ca2+ Transporting 1	O14983	8.9197244644165
OFD1	OFD1 Centriole And Centriolar Satellite Protein	O75665	8.91510772705078
DIPK2A	Divergent Protein Kinase Domain 2A	Q8NDZ4	8.91413688659668
OTUD6B	OTU Deubiquitinase 6B	Q8N6M0	8.90385913848877
BBS4	Bardet-Biedl Syndrome 4	Q96RK4	8.90250301361084
ASCC3	Activating Signal Cointegrator 1 Complex Subunit 3	Q8N3C0	8.90250301361084
TRAK1	Trafficking Kinesin Protein 1	Q9UPV9	8.90250301361084
ARL6	ARF Like GTPase 6	Q9H0F7	8.90250301361084
TTC8	Tetratricopeptide Repeat Domain 8	Q8TAM2	8.90250301361084
LZTFL1	Leucine Zipper Transcription Factor Like 1	Q9NQ48	8.90250301361084
BBS5	Bardet-Biedl Syndrome 5	Q8N3I7	8.90250301361084
IFT27	Intraflagellar Transport 27	Q9BW83	8.90250301361084
NECAP1	NECAP Endocytosis Associated 1	Q8NC96	8.90250301361084
WDPCP	WD Repeat Containing Planar Cell Polarity Effector	O95876	8.90250301361084
FBXO28	F-Box Protein 28	Q9NVF7	8.90250301361084
BBIP1	BBSome Interacting Protein 1	A8MTZ0	8.90250301361084
TUBA1A	Tubulin Alpha 1a	Q71U36	8.90187644958496
SCN1B	Sodium Voltage-Gated Channel Beta Subunit 1	Q07699	8.90007781982422
GNAI1	G Protein Subunit Alpha I1	P63096	8.89864253997803
PHF3	PHD Finger Protein 3	Q92576	8.89696025848389
APC2	APC Regulator Of WNT Signaling Pathway 2	O95996	8.89617729187012
DRP2	Dystrophin Related Protein 2	Q13474	8.8909740447998
TUBB2B	Tubulin Beta 2B Class IIb	Q9BVA1	8.88688087463379
GJA1	Gap Junction Protein Alpha 1	P17302	8.88546848297119
H3-3A	H3.3 Histone A	P84243	8.88068580627441
NKX2-1	NK2 Homeobox 1	P43699	8.87890529632568
MID1	Midline 1	O15344	8.87769794464111
TBC1D23	TBC1 Domain Family Member 23	Q9NUY8	8.87330055236816
PIGP	Phosphatidylinositol Glycan Anchor Biosynthesis Class P	P57054	8.87330055236816
ROBO3	Roundabout Guidance Receptor 3	Q96MS0	8.86787986755371
NKX2-5	NK2 Homeobox 5	P52952	8.86649417877197
SIM1	SIM BHLH Transcription Factor 1	P81133	8.86555099487305
AIFM1	Apoptosis Inducing Factor Mitochondria Associated 1	O95831	8.85763931274414
PRKAR1A	Protein Kinase CAMP-Dependent Type I Regulatory Subunit Alpha	P10644	8.84861469268799
RPGRIP1L	RPGRIP1 Like	Q68CZ1	8.84602451324463
KLF13	KLF Transcription Factor 13	Q9Y2Y9	8.84498405456543
ALMS1	ALMS1 Centrosome And Basal Body Associated Protein	Q8TCU4	8.84157943725586
SNX14	Sorting Nexin 14	Q9Y5W7	8.84157943725586
GLI2	GLI Family Zinc Finger 2	P10070	8.82542133331299
QDPR	Quinoid Dihydropteridine Reductase	P09417	8.82515811920166
RTN4R	Reticulon 4 Receptor	Q9BZR6	8.81355381011963
AP2M1	Adaptor Related Protein Complex 2 Subunit Mu 1	Q96CW1	8.81328201293945
SPR	Sepiapterin Reductase	P35270	8.8098030090332
CTSD	Cathepsin D	P07339	8.8005256652832
PUF60	Poly(U) Binding Splicing Factor 60	Q9UHX1	8.79604816436768
CELSR3	Cadherin EGF LAG Seven-Pass G-Type Receptor 3	Q9NYQ7	8.78965663909912
GCH1	GTP Cyclohydrolase 1	P30793	8.78715229034424
DOLK	Dolichol Kinase	Q9UPQ8	8.78158664703369
FOLR1	Folate Receptor Alpha	P15328	8.77281188964844
GNB1L	G Protein Subunit Beta 1 Like	Q9BYB4	8.76679611206055
KIF5C	Kinesin Family Member 5C	O60282	8.76604
CTR9	CTR9 Homolog, Paf1/RNA Polymerase II Complex Component	Q6PD62	8.76239681243896
GRIA4	Glutamate Ionotropic Receptor AMPA Type Subunit 4	P48058	8.75980663299561
GCDH	Glutaryl-CoA Dehydrogenase	Q92947	8.75544738769531
CR2	Complement C3d Receptor 2	P20023	8.75093269348145
TSHZ3	Teashirt Zinc Finger Homeobox 3	Q63HK5	8.74186325073242
FBXO11	F-Box Protein 11	Q86XK2	8.73269653320313
SPAST	Spastin	Q9UBP0	8.73093223571777
KCNK9	Potassium Two Pore Domain Channel Subfamily K Member 9	Q9NPC2	8.72803688049316
LAS1L	LAS1 Like Ribosome Biogenesis Factor	Q9Y4W2	8.72581958770752
SOX9	SRY-Box Transcription Factor 9	P48436	8.72470569610596
PBX1	PBX Homeobox 1	P40424	8.72142219543457
ZNF148	Zinc Finger Protein 148	Q9UQR1	8.72142219543457
SLC37A4	Solute Carrier Family 37 Member 4	O43826	8.71813869476318
ZIC1	Zic Family Member 1	Q15915	8.71444511413574
TACR3	Tachykinin Receptor 3	P29371	8.70945167541504
PGK1	Phosphoglycerate Kinase 1	P00558	8.70804023742676
PDHA1	Pyruvate Dehydrogenase E1 Subunit Alpha 1	P08559	8.7045316696167
PURA	Purine Rich Element Binding Protein A	Q00577	8.70359420776367
NPAS4	Neuronal PAS Domain Protein 4	Q8IUM7	8.70274353027344
EXOC4	Exocyst Complex Component 4	Q96A65	8.70167636871338
JPH3	Junctophilin 3	Q8WXH2	8.69704627990723
CACNA2D2	Calcium Voltage-Gated Channel Auxiliary Subunit Alpha2delta 2	Q9NY47	8.69582748413086
LIAS	Lipoic Acid Synthetase	O43766	8.69410037994385
SRD5A2	Steroid 5 Alpha-Reductase 2	P31213	8.69148731231689
CLN5	CLN5 Intracellular Trafficking Protein	O75503	8.68974304199219
GBA1	Glucosylceramidase Beta 1	P04062	8.68812561035156
PIGN	Phosphatidylinositol Glycan Anchor Biosynthesis Class N	O95427	8.68636989593506
WASHC5	WASH Complex Subunit 5	Q12768	8.68602085113525
DDHD2	DDHD Domain Containing 2	O94830	8.68414497375488
ALDH18A1	Aldehyde Dehydrogenase 18 Family Member A1	P54886	8.68038940429688
STAC3	SH3 And Cysteine Rich Domain 3	Q96MF2	8.66944599151611
MBOAT7	Membrane Bound O-Acyltransferase Domain Containing 7	Q96N66	8.66891384124756
CDC42	Cell Division Cycle 42	P60953	8.65797996520996
STAG2	STAG2 Cohesin Complex Component	Q8N3U4	8.65184879302979
FGF8	Fibroblast Growth Factor 8	P55075	8.6468505859375
WASHC4	WASH Complex Subunit 4	Q2M389	8.6455659866333
NT5C2	5'-Nucleotidase, Cytosolic II	P49902	8.64553546905518
MAPK10	Mitogen-Activated Protein Kinase 10	P53779	8.6439380645752
COG5	Component Of Oligomeric Golgi Complex 5	Q9UP83	8.64212131500244
ANKS1B	Ankyrin Repeat And Sterile Alpha Motif Domain Containing 1B	Q7Z6G8	8.64064311981201
PRICKLE2	Prickle Planar Cell Polarity Protein 2	Q7Z3G6	8.64010238647461
PLP1	Proteolipid Protein 1	P60201	8.63980579376221
PIGY	Phosphatidylinositol Glycan Anchor Biosynthesis Class Y	Q3MUY2	8.63822364807129
BCKDHB	Branched Chain Keto Acid Dehydrogenase E1 Subunit Beta	P21953	8.63787937164307
DKC1	Dyskerin Pseudouridine Synthase 1	O60832	8.63784790039063
MRE11	MRE11 Homolog, Double Strand Break Repair Nuclease	P49959	8.63570117950439
DAOA	D-Amino Acid Oxidase Activator	P59103	8.63503837585449
CDC45	Cell Division Cycle 45	O75419	8.63059425354004
FEZF2	FEZ Family Zinc Finger 2	Q8TBJ5	8.62910461425781
TPTE	Transmembrane Phosphatase With Tensin Homology	P56180	8.6291036605835
PIGQ	Phosphatidylinositol Glycan Anchor Biosynthesis Class Q	Q9BRB3	8.6285572052002
POLA1	DNA Polymerase Alpha 1, Catalytic Subunit	P09884	8.62742900848389
EZH1	Enhancer Of Zeste 1 Polycomb Repressive Complex 2 Subunit	Q92800	8.62614631652832
MAP2	Microtubule Associated Protein 2	P11137	8.62385845184326
NDUFA10	NADH:Ubiquinone Oxidoreductase Subunit A10	O95299	8.61484432220459
GMPPB	GDP-Mannose Pyrophosphorylase B	Q9Y5P6	8.61426067352295
NEDD4L	NEDD4 Like E3 Ubiquitin Protein Ligase	Q96PU5	8.60910034179688
ERBIN	Erbb2 Interacting Protein	Q96RT1	8.5983829498291
CALM2	Calmodulin 2	P0DP24	8.59549045562744
ALG6	ALG6 Alpha-1,3-Glucosyltransferase	Q9Y672	8.58387660980225
STAT1	Signal Transducer And Activator Of Transcription 1	P42224	8.58321952819824
MNX1	Motor Neuron And Pancreas Homeobox 1	P50219	8.58321952819824
CUBN	Cubilin	O60494	8.58212471008301
LAMC1	Laminin Subunit Gamma 1	P11047	8.58212471008301
SYP	Synaptophysin	P08247	8.58063316345215
EXTL3	Exostosin Like Glycosyltransferase 3	O43909	8.5762357711792
CHAT	Choline O-Acetyltransferase	P28329	8.5748405456543
THOC2	THO Complex Subunit 2	Q8NI27	8.57391357421875
ALG12	ALG12 Alpha-1,6-Mannosyltransferase	Q9BV10	8.57368087768555
NFIA	Nuclear Factor I A	Q12857	8.57332801818848
PIGV	Phosphatidylinositol Glycan Anchor Biosynthesis Class V	Q9NUD9	8.57195568084717
UBE3C	Ubiquitin Protein Ligase E3C	Q15386	8.5695161819458
SLC25A22	Solute Carrier Family 25 Member 22	Q9H936	8.56850433349609
CDH15	Cadherin 15	P55291	8.56612586975098
ALPL	Alkaline Phosphatase, Biomineralization Associated	P05186	8.56510257720947
SLC12A6	Solute Carrier Family 12 Member 6	Q9UHW9	8.56312274932861
COG4	Component Of Oligomeric Golgi Complex 4	Q9H9E3	8.56283950805664
CRHR1	Corticotropin Releasing Hormone Receptor 1	P34998	8.56280326843262
SLC35A2	Solute Carrier Family 35 Member A2	P78381	8.56256675720215
COX10	Cytochrome C Oxidase Assembly Factor Heme A:Farnesyltransferase COX10	Q12887	8.56214237213135
PREPL	Prolyl Endopeptidase Like	Q4J6C6	8.56214237213135
BSCL2	BSCL2 Lipid Droplet Biogenesis Associated, Seipin	Q96G97	8.56084537506104
ZGRF1	Zinc Finger GRF-Type Containing 1	Q86YA3	8.55822849273682
HCRT	Hypocretin Neuropeptide Precursor	O43612	8.55787658691406
DHFR	Dihydrofolate Reductase	P00374	8.55765914916992
RBM8A	RNA Binding Motif Protein 8A	Q9Y5S9	8.55725002288818
ZNF335	Zinc Finger Protein 335	Q9H4Z2	8.55249881744385
PI4KA	Phosphatidylinositol 4-Kinase Alpha	P42356	8.55126190185547
CHMP1A	Charged Multivesicular Body Protein 1A	Q9HD42	8.54746532440186
NTRK3	Neurotrophic Receptor Tyrosine Kinase 3	Q16288	8.54028606414795
POLR2A	RNA Polymerase II Subunit A	P24928	8.53933429718018
LLGL1	LLGL Scribble Cell Polarity Complex Component 1	Q15334	8.53260612487793
TUBGCP6	Tubulin Gamma Complex Component 6	Q96RT7	8.53238201141357
PCNT	Pericentrin	O95613	8.53152179718018
PCBD1	Pterin-4 Alpha-Carbinolamine Dehydratase 1	P61457	8.52710628509521
RPIA	Ribose 5-Phosphate Isomerase A	P49247	8.52710628509521
AGA	Aspartylglucosaminidase	P20933	8.52416801452637
ULK4	Unc-51 Like Kinase 4	Q96C45	8.5226993560791
ATP6V0A1	ATPase H+ Transporting V0 Subunit A1	Q93050	8.52252960205078
RUNX1	RUNX Family Transcription Factor 1	Q01196	8.52192878723145
RFT1	RFT1 Homolog	Q96AA3	8.51840114593506
SPG7	SPG7 Matrix AAA Peptidase Subunit, Paraplegin	Q9UQ90	8.51710224151611
IFNG	Interferon Gamma	P01579	8.51634979248047
ACACB	Acetyl-CoA Carboxylase Beta	O00763	8.51388931274414
MCM3AP	Minichromosome Maintenance Complex Component 3 Associated Protein	O60318	8.51388931274414
MYT1	Myelin Transcription Factor 1	Q01538	8.51388931274414
SMG9	SMG9 Nonsense Mediated MRNA Decay Factor	Q9H0W8	8.51388931274414
STARD9	StAR Related Lipid Transfer Domain Containing 9	Q9P2P6	8.51388931274414
COASY	Coenzyme A Synthase	Q13057	8.51231384277344
CELSR2	Cadherin EGF LAG Seven-Pass G-Type Receptor 2	Q9HCU4	8.50479316711426
GNS	Glucosamine (N-Acetyl)-6-Sulfatase	P15586	8.49997138977051
GALT	Galactose-1-Phosphate Uridylyltransferase	P07902	8.49963188171387
UBE2A	Ubiquitin Conjugating Enzyme E2 A	P49459	8.49861907958984
UNC13B	Unc-13 Homolog B	O14795	8.49399662017822
SUFU	SUFU Negative Regulator Of Hedgehog Signaling	Q9UMX1	8.4935417175293
KCNJ6	Potassium Inwardly Rectifying Channel Subfamily J Member 6	P48051	8.49218845367432
NLRP3	NLR Family Pyrin Domain Containing 3	Q96P20	8.48720741271973
DYNC2I1	Dynein 2 Intermediate Chain 1	Q8WVS4	8.48447418212891
HOXA2	Homeobox A2	O43364	8.48391723632813
HSPA9	Heat Shock Protein Family A (Hsp70) Member 9	P38646	8.48278903961182
BCOR	BCL6 Corepressor	Q6W2J9	8.48070335388184
SIPA1L1	Signal Induced Proliferation Associated 1 Like 1	O43166	8.48021984100342
CHD6	Chromodomain Helicase DNA Binding Protein 6	Q8TD26	8.48003196716309
ATP6V1B2	ATPase H+ Transporting V1 Subunit B2	P21281	8.47630596160889
DGCR2	DiGeorge Syndrome Critical Region Gene 2	P98153	8.47604465484619
NBN	Nibrin	O60934	8.47579860687256
STUB1	STIP1 Homology And U-Box Containing Protein 1	Q9UNE7	8.47579288482666
ARFGEF2	ARF Guanine Nucleotide Exchange Factor 2	Q9Y6D5	8.47021
ZNF592	Zinc Finger Protein 592	Q92610	8.47021
PNPO	Pyridoxamine 5'-Phosphate Oxidase	Q9NVS9	8.46960830688477
CTNND1	Catenin Delta 1	O60716	8.46916770935059
KCNC3	Potassium Voltage-Gated Channel Subfamily C Member 3	Q14003	8.4682035446167
POLR1C	RNA Polymerase I And III Subunit C	O15160	8.46250057220459
SPTBN2	Spectrin Beta, Non-Erythrocytic 2	O15020	8.46250057220459
IGF2	Insulin Like Growth Factor 2	P01344	8.46098613739014
FHL1	Four And A Half LIM Domains 1	Q13642	8.46000957489014
ZDHHC15	Zinc Finger DHHC-Type Palmitoyltransferase 15	Q96MV8	8.46000957489014
CC2D2A	Coiled-Coil And C2 Domain Containing 2A	Q9P2K1	8.45884704589844
KIF5A	Kinesin Family Member 5A	Q12840	8.45590019226074
PPP2R1A	Protein Phosphatase 2 Scaffold Subunit Aalpha	P30153	8.45183372497559
PRPS1	Phosphoribosyl Pyrophosphate Synthetase 1	P60891	8.44719123840332
TUBB4A	Tubulin Beta 4A Class IVa	P04350	8.44586563110352
CSTB	Cystatin B	P04080	8.44496440887451
KATNIP	Katanin Interacting Protein	O60303	8.44432353973389
UNC80	Unc-80 Homolog, NALCN Channel Complex Subunit	Q8N2C7	8.44392204284668
KISS1	KiSS-1 Metastasis Suppressor	Q15726	8.44364261627197
OTX1	Orthodenticle Homeobox 1	P32242	8.44116
PIK3R2	Phosphoinositide-3-Kinase Regulatory Subunit 2	O00459	8.44110774993896
LGI1	Leucine Rich Glioma Inactivated 1	O95970	8.44063568115234
GNB5	G Protein Subunit Beta 5	O14775	8.44020175933838
PDYN	Prodynorphin	P01213	8.43678855895996
CPLANE1	Ciliogenesis And Planar Polarity Effector Complex Subunit 1	Q9H799	8.4338960647583
EYA1	EYA Transcriptional Coactivator And Phosphatase 1	Q99502	8.43330097198486
SLC3A1	Solute Carrier Family 3 Member 1	Q07837	8.43095779418945
B4GALNT1	Beta-1,4-N-Acetyl-Galactosaminyltransferase 1	Q00973	8.43095779418945
TTC19	Tetratricopeptide Repeat Domain 19	Q6DKK2	8.43095779418945
SPECC1L	Sperm Antigen With Calponin Homology And Coiled-Coil Domains 1 Like	Q69YQ0	8.43017482757568
PARP1	Poly(ADP-Ribose) Polymerase 1	P09874	8.42543029785156
TRPS1	Transcriptional Repressor GATA Binding 1	Q9UHF7	8.42543029785156
PEX7	Peroxisomal Biogenesis Factor 7	O00628	8.42124938964844
VAMP2	Vesicle Associated Membrane Protein 2	P63027	8.41066074371338
JAG1	Jagged Canonical Notch Ligand 1	P78504	8.41014575958252
ASL	Argininosuccinate Lyase	P04424	8.4094295501709
TBX2	T-Box Transcription Factor 2	Q13207	8.40751457214355
SPTBN5	Spectrin Beta, Non-Erythrocytic 5	Q9NRC6	8.4071044921875
PDZD4	PDZ Domain Containing 4	Q76G19	8.4071044921875
FLNB	Filamin B	O75369	8.39682579040527
DVL3	Dishevelled Segment Polarity Protein 3	Q92997	8.39682579040527
CEP63	Centrosomal Protein 63	Q96MT8	8.39682579040527
PDE4B	Phosphodiesterase 4B	Q07343	8.39540958404541
PRPF8	Pre-MRNA Processing Factor 8	Q6P2Q9	8.39521598815918
IRF2BPL	Interferon Regulatory Factor 2 Binding Protein Like	Q9H1B7	8.39388751983643
GPD2	Glycerol-3-Phosphate Dehydrogenase 2	P43304	8.39064407348633
GALC	Galactosylceramidase	P54803	8.38995265960693
SPTBN1	Spectrin Beta, Non-Erythrocytic 1	Q01082	8.38771343231201
DDX11	DEAD/H-Box Helicase 11	Q96FC9	8.38682174682617
USP18	Ubiquitin Specific Peptidase 18	Q9UMW8	8.38682174682617
LAMC3	Laminin Subunit Gamma 3	Q9Y6N6	8.38454914093018
KIF7	Kinesin Family Member 7	Q2M1P5	8.38174533843994
CTNNA3	Catenin Alpha 3	Q9UI47	8.38131237030029
PXDN	Peroxidasin	Q92626	8.37967491149902
ADD3	Adducin 3	Q9UEY8	8.37929534912109
DLD	Dihydrolipoamide Dehydrogenase	P09622	8.37688541412354
CHRNA2	Cholinergic Receptor Nicotinic Alpha 2 Subunit	Q15822	8.37187004089355
ASXL2	ASXL Transcriptional Regulator 2	Q76L83	8.37082099914551
PACS1	Phosphofurin Acidic Cluster Sorting Protein 1	Q6VY07	8.37003803253174
TMEM240	Transmembrane Protein 240	Q5SV17	8.36797332763672
TMEM216	Transmembrane Protein 216	Q9P0N5	8.36563682556152
MAP2K2	Mitogen-Activated Protein Kinase Kinase 2	P36507	8.36495494842529
PRKG1	Protein Kinase CGMP-Dependent 1	Q13976	8.36278247833252
NHP2	NHP2 Ribonucleoprotein	Q9NX24	8.35488033294678
POLR3B	RNA Polymerase III Subunit B	Q9NW08	8.35488033294678
EIF4ENIF1	Eukaryotic Translation Initiation Factor 4E Nuclear Import Factor 1	Q9NRA8	8.35469913482666
CACNB4	Calcium Voltage-Gated Channel Auxiliary Subunit Beta 4	O00305	8.35244846343994
PCM1	Pericentriolar Material 1	Q15154	8.34914779663086
LRRC7	Leucine Rich Repeat Containing 7	Q96NW7	8.34914779663086
ST3GAL3	ST3 Beta-Galactoside Alpha-2,3-Sialyltransferase 3	Q11203	8.34761810302734
IFT140	Intraflagellar Transport 140	Q96RY7	8.34728622436523
DBT	Dihydrolipoamide Branched Chain Transacylase E2	P11182	8.34725952148438
ARL13B	ARF Like GTPase 13B	Q3SXY8	8.34494304656982
WNT5A	Wnt Family Member 5A	P41221	8.34372997283936
PLCB1	Phospholipase C Beta 1	Q9NQ66	8.34141635894775
PLCB4	Phospholipase C Beta 4	Q15147	8.33700752258301
TRAF7	TNF Receptor Associated Factor 7	Q6Q0C0	8.33700752258301
MAD2L2	Mitotic Arrest Deficient 2 Like 2	Q9UI95	8.33209419250488
TWIST2	Twist Family BHLH Transcription Factor 2	Q8WVJ9	8.33209419250488
CHAMP1	Chromosome Alignment Maintaining Phosphoprotein 1	Q96JM3	8.3279390335083
SLC25A15	Solute Carrier Family 25 Member 15	Q9Y619	8.32644653320313
PANK2	Pantothenate Kinase 2	Q9BZ23	8.3257303237915
CYP27B1	Cytochrome P450 Family 27 Subfamily B Member 1	O15528	8.32441902160645
MOCS1	Molybdenum Cofactor Synthesis 1	Q9NZB8	8.32296562194824
AVPR2	Arginine Vasopressin Receptor 2	P30518	8.31645965576172
GPC3	Glypican 3	P51654	8.31136035919189
KLHL7	Kelch Like Family Member 7	Q8IXQ5	8.30915355682373
ARHGEF6	Rac/Cdc42 Guanine Nucleotide Exchange Factor 6	Q15052	8.30907917022705
GNAS	GNAS Complex Locus	P84996	8.30800342559814
SGCE	Sarcoglycan Epsilon	O43556	8.30529499053955
CAMTA1	Calmodulin Binding Transcription Activator 1	Q9Y6Y1	8.29989528656006
PSMD12	Proteasome 26S Subunit, Non-ATPase 12	O00232	8.29188346862793
GLDC	Glycine Decarboxylase	P23378	8.29165363311768
EMC1	ER Membrane Protein Complex Subunit 1	Q8N766	8.28645133972168
D2HGDH	D-2-Hydroxyglutarate Dehydrogenase	Q8N465	8.28577136993408
ARSA	Arylsulfatase A	P15289	8.28414726257324
ERCC2	ERCC Excision Repair 2, TFIIH Core Complex Helicase Subunit	P18074	8.28036212921143
KRIT1	KRIT1 Ankyrin Repeat Containing	O00522	8.27970600128174
TNPO3	Transportin 3	Q9Y5L0	8.27970600128174
ZBTB33	Zinc Finger And BTB Domain Containing 33	Q86T24	8.27938938140869
CARD9	Caspase Recruitment Domain Family Member 9	Q9H257	8.26318550109863
ORC4	Origin Recognition Complex Subunit 4	O43929	8.26067447662354
ACE	Angiotensin I Converting Enzyme	P12821	8.26008033752441
SPTBN4	Spectrin Beta, Non-Erythrocytic 4	Q9H254	8.25857543945313
OPA1	OPA1 Mitochondrial Dynamin Like GTPase	O60313	8.25835800170898
RUNX1T1	RUNX1 Partner Transcriptional Co-Repressor 1	Q06455	8.25291442871094
RPL15	Ribosomal Protein L15	P61313	8.25008010864258
LIG4	DNA Ligase 4	P49917	8.24985599517822
MANBA	Mannosidase Beta	O00462	8.24985599517822
LRP1	LDL Receptor Related Protein 1	Q07954	8.24813461303711
TSHR	Thyroid Stimulating Hormone Receptor	P16473	8.24748134613037
NBAS	NBAS Subunit Of NRZ Tethering Complex	A2RRP1	8.24747562408447
POMT1	Protein O-Mannosyltransferase 1	Q9Y6A1	8.23799324035645
LRP2	LDL Receptor Related Protein 2	P98164	8.23765754699707
SEMA3C	Semaphorin 3C	Q99985	8.23589038848877
IGF1R	Insulin Like Growth Factor 1 Receptor	P08069	8.23544788360596
TRAF3IP1	TRAF3 Interacting Protein 1	Q8TDR0	8.23338222503662
SLC46A1	Solute Carrier Family 46 Member 1	Q96NT5	8.23142719268799
CRH	Corticotropin Releasing Hormone	P06850	8.22915172576904
EVC2	EvC Ciliary Complex Subunit 2	Q86UK5	8.22817611694336
SMS	Spermine Synthase	P52788	8.22568607330322
NSD2	Nuclear Receptor Binding SET Domain Protein 2	O96028	8.21894454956055
DNAJC6	DnaJ Heat Shock Protein Family (Hsp40) Member C6	O75061	8.21789836883545
IGSF1	Immunoglobulin Superfamily Member 1	Q8N6C5	8.21789836883545
PPM1K	Protein Phosphatase, Mg2+/Mn2+ Dependent 1K	Q8N3J5	8.21543979644775
KRT83	Keratin 83	P78385	8.21241664886475
SRPK2	SRSF Protein Kinase 2	P78362	8.21147060394287
ADAM22	ADAM Metallopeptidase Domain 22	Q9P0K1	8.21147060394287
LMAN2L	Lectin, Mannose Binding 2 Like	Q9H0V9	8.21147060394287
UBA7	Ubiquitin Like Modifier Activating Enzyme 7	P41226	8.21147060394287
VPS45	Vacuolar Protein Sorting 45 Homolog	Q9NRW7	8.21147060394287
FERRY3	FERRY Endosomal RAB5 Effector Complex Subunit 3	Q9NQ89	8.20983028411865
STX3	Syntaxin 3	Q13277	8.20659065246582
DLAT	Dihydrolipoamide S-Acetyltransferase	P10515	8.20375728607178
MLXIPL	MLX Interacting Protein Like	Q9NP71	8.20375728607178
GCSH	Glycine Cleavage System Protein H	P23434	8.20258522033691
UPB1	Beta-Ureidopropionase 1	Q9UBR1	8.19739532470703
CNTN2	Contactin 2	Q02246	8.19631290435791
EZR	Ezrin	P15311	8.19631290435791
ZNF365	Zinc Finger Protein 365	Q70YC4	8.19551372528076
TMEM138	Transmembrane Protein 138	Q9NPI0	8.18584156036377
TMEM231	Transmembrane Protein 231	Q9H6L2	8.18584156036377
TMEM237	Transmembrane Protein 237	Q96Q45	8.18584156036377
OPA3	Outer Mitochondrial Membrane Lipid Metabolism Regulator OPA3	Q9H6K4	8.18557929992676
HK1	Hexokinase 1	P19367	8.18331336975098
POLR3A	RNA Polymerase III Subunit A	O14802	8.17927837371826
UBTF	Upstream Binding Transcription Factor	P17480	8.17709064483643
FGF13	Fibroblast Growth Factor 13	Q92913	8.17556285858154
BIN1	Bridging Integrator 1	O00499	8.16668701171875
AMPD2	Adenosine Monophosphate Deaminase 2	Q01433	8.16514778137207
SARS2	Seryl-TRNA Synthetase 2, Mitochondrial	Q9NP81	8.16514778137207
RNF216	Ring Finger Protein 216	Q9NWF9	8.16514778137207
CLDN16	Claudin 16	Q9Y5I7	8.16514778137207
WDR19	WD Repeat Domain 19	Q8NEZ3	8.16514778137207
USP34	Ubiquitin Specific Peptidase 34	Q70CQ2	8.16514778137207
B9D1	B9 Domain Containing 1	Q9UPM9	8.16514778137207
TUBB	Tubulin Beta Class I	P07437	8.16301250457764
FLCN	Folliculin	Q8NFG4	8.16249179840088
BRSK2	BR Serine/Threonine Kinase 2	Q8IWQ3	8.15833759307861
CDH11	Cadherin 11	P55287	8.15191650390625
SRP54	Signal Recognition Particle 54	P61011	8.15191650390625
ALDH4A1	Aldehyde Dehydrogenase 4 Family Member A1	P30038	8.14877128601074
MFSD2A	MFSD2 Lysolipid Transporter A, Lysophospholipid	Q8NA29	8.14877128601074
PGAP3	Post-GPI Attachment To Proteins Phospholipase 3	Q96FM1	8.14877128601074
GABRA2	Gamma-Aminobutyric Acid Type A Receptor Subunit Alpha2	P47869	8.14849758148193
MCM4	Minichromosome Maintenance Complex Component 4	P33991	8.14734840393066
MLC1	Modulator Of VRAC Current 1	Q15049	8.14734840393066
RYR1	Ryanodine Receptor 1	P21817	8.14720821380615
PCDH11X	Protocadherin 11 X-Linked	Q9BZA7	8.14610958099365
SF3B4	Splicing Factor 3b Subunit 4	Q15427	8.1459846496582
CYP26B1	Cytochrome P450 Family 26 Subfamily B Member 1	Q9NR63	8.14268016815186
DCAF17	DDB1 And CUL4 Associated Factor 17	Q5H9S7	8.14268016815186
GATA1	GATA Binding Protein 1	P15976	8.1399040222168
APAF1	Apoptotic Peptidase Activating Factor 1	O14727	8.13469219207764
SPN	Sialophorin	P16150	8.13466739654541
MBTPS2	Membrane Bound Transcription Factor Peptidase, Site 2	O43462	8.13247585296631
AEBP1	AE Binding Protein 1	Q8IUX7	8.12871265411377
GFPT1	Glutamine--Fructose-6-Phosphate Transaminase 1	Q06210	8.12807750701904
PC	Pyruvate Carboxylase	P11498	8.12807750701904
ALDH3A2	Aldehyde Dehydrogenase 3 Family Member A2	P51648	8.12807750701904
CIAO1	Cytosolic Iron-Sulfur Assembly Component 1	O76071	8.12807750701904
REPS2	RALBP1 Associated Eps Domain Containing 2	Q8NFH8	8.12807750701904
ALX4	ALX Homeobox 4	Q9H161	8.12034606933594
IMPDH2	Inosine Monophosphate Dehydrogenase 2	P12268	8.11915302276611
RAD50	RAD50 Double Strand Break Repair Protein	Q92878	8.11723327636719
CNNM2	Cyclin And CBS Domain Divalent Metal Cation Transport Mediator 2	Q9H8M5	8.11719226837158
MAG	Myelin Associated Glycoprotein	P20916	8.11101627349854
EIF2B5	Eukaryotic Translation Initiation Factor 2B Subunit Epsilon	Q13144	8.11088943481445
NUP62	Nucleoporin 62	P37198	8.10816764831543
GOLGA2	Golgin A2	Q08379	8.10816764831543
RBP4	Retinol Binding Protein 4	P02753	8.10779857635498
HCN2	Hyperpolarization Activated Cyclic Nucleotide Gated Potassium And Sodium Channel 2	Q9UL51	8.1062479019165
CAV1	Caveolin 1	Q03135	8.1034688949585
DRD5	Dopamine Receptor D5	P21918	8.10012149810791
NODAL	Nodal Growth Differentiation Factor	Q96S42	8.09635734558105
ANXA1	Annexin A1	P04083	8.09010314941406
MCCC2	Methylcrotonyl-CoA Carboxylase Subunit 2	Q9HCC0	8.09010314941406
MED25	Mediator Complex Subunit 25	Q71SY5	8.09010314941406
DIP2B	Disco Interacting Protein 2 Homolog B	Q9P265	8.09010314941406
SIK1	Salt Inducible Kinase 1	P57059	8.08932113647461
PTPRD	Protein Tyrosine Phosphatase Receptor Type D	P23468	8.08303737640381
WNT1	Wnt Family Member 1	P04628	8.08245182037354
OGT	O-Linked N-Acetylglucosamine (GlcNAc) Transferase	O15294	8.08003520965576
WDR81	WD Repeat Domain 81	Q562E7	8.07329082489014
SLC4A10	Solute Carrier Family 4 Member 10	Q6U841	8.07217311859131
PCDH9	Protocadherin 9	Q9HC56	8.07217311859131
PGAP1	Post-GPI Attachment To Proteins Inositol Deacylase 1	Q75T13	8.06832218170166
CLCNKB	Chloride Voltage-Gated Channel Kb	P51801	8.06358528137207
FLII	FLII Actin Remodeling Protein	Q13045	8.06081867218018
ZIC2	Zic Family Member 2	O95409	8.06008815765381
DVL1	Dishevelled Segment Polarity Protein 1	O14640	8.05928707122803
NAGLU	N-Acetyl-Alpha-Glucosaminidase	P54802	8.05891132354736
RSPRY1	Ring Finger And SPRY Domain Containing 1	Q96DX4	8.05870628356934
MTSS2	MTSS I-BAR Domain Containing 2	Q765P7	8.05870628356934
ATP7B	ATPase Copper Transporting Beta	P35670	8.05865478515625
HLCS	Holocarboxylase Synthetase	P50747	8.05806159973145
ATP2C2	ATPase Secretory Pathway Ca2+ Transporting 2	O75185	8.05806159973145
GARS1	Glycyl-TRNA Synthetase 1	P41250	8.05082607269287
ZNF385B	Zinc Finger Protein 385B	Q569K4	8.04971694946289
CA4	Carbonic Anhydrase 4	P22748	8.0484676361084
PEX12	Peroxisomal Biogenesis Factor 12	O00623	8.0484676361084
DNAJC5	DnaJ Heat Shock Protein Family (Hsp40) Member C5	Q9H3Z4	8.04796981811523
CLN6	CLN6 Transmembrane ER Protein	Q9NWW5	8.04796981811523
SLC16A2	Solute Carrier Family 16 Member 2	P36021	8.04709529876709
HYCC1	Hyccin PI4KA Lipid Kinase Complex Subunit 1	Q9BYI3	8.04709529876709
ATP6V0C	ATPase H+ Transporting V0 Subunit C	P27449	8.04462814331055
AHCY	Adenosylhomocysteinase	P23526	8.04172897338867
PDHB	Pyruvate Dehydrogenase E1 Subunit Beta	P11177	8.04172897338867
ECHS1	Enoyl-CoA Hydratase, Short Chain 1	P30084	8.04172897338867
DIPK2B	Divergent Protein Kinase Domain 2B	Q9H7Y0	8.03914833068848
BCR	BCR Activator Of RhoGEF And GTPase	P11274	8.03801345825195
COG1	Component Of Oligomeric Golgi Complex 1	Q8WTW3	8.03801345825195
RPS6KA3	Ribosomal Protein S6 Kinase A3	P51812	8.03764152526855
PDGFRB	Platelet Derived Growth Factor Receptor Beta	P09619	8.03324413299561
NCS1	Neuronal Calcium Sensor 1	P62166	8.03310680389404
GCM2	Glial Cells Missing Transcription Factor 2	O75603	8.03127002716064
CDKN1C	Cyclin Dependent Kinase Inhibitor 1C	P49918	8.03028202056885
NUBPL	NUBP Iron-Sulfur Cluster Assembly Factor, Mitochondrial	Q8TB37	8.02585029602051
ACTN1	Actinin Alpha 1	P12814	8.02183532714844
ACADSB	Acyl-CoA Dehydrogenase Short/Branched Chain	P45954	8.02020454406738
FABP3	Fatty Acid Binding Protein 3	P05413	8.02020454406738
FABP7	Fatty Acid Binding Protein 7	O15540	8.02020454406738
FABP5	Fatty Acid Binding Protein 5	Q01469	8.02020454406738
EFHC1	EF-Hand Domain Containing 1	Q5JVL4	8.01879787445068
EIF2B2	Eukaryotic Translation Initiation Factor 2B Subunit Beta	P49770	8.01421642303467
TSFM	Ts Translation Elongation Factor, Mitochondrial	P43897	8.01421642303467
TTC21B	Tetratricopeptide Repeat Domain 21B	Q7Z4L5	8.01421642303467
POC1B	POC1 Centriolar Protein B	Q8TC44	8.01421642303467
KIF17	Kinesin Family Member 17	Q9P2E2	8.01375579833984
COG2	Component Of Oligomeric Golgi Complex 2	Q14746	8.01180076599121
CASP2	Caspase 2	P42575	8.01051998138428
STX1B	Syntaxin 1B	P61266	8.01051998138428
FAM177A1	Family With Sequence Similarity 177 Member A1	Q8N128	8.01025867462158
KAT6B	Lysine Acetyltransferase 6B	Q8WYB5	8.00961303710938
MPDU1	Mannose-P-Dolichol Utilization Defect 1	O75352	8.00673866271973
PMM2	Phosphomannomutase 2	O15305	8.00503540039063
TRAPPC11	Trafficking Protein Particle Complex Subunit 11	Q7Z392	8.00205421447754
SSTR5	Somatostatin Receptor 5	P35346	8.00133609771729
PAX2	Paired Box 2	Q02962	8.00017642974854
FKBP10	FKBP Prolyl Isomerase 10	Q96AY3	8.00017642974854
YY1AP1	YY1 Associated Protein 1	Q9H869	7.99983167648315
DDX53	DEAD-Box Helicase 53	Q86TM3	7.99983167648315
COQ2	Coenzyme Q2, Polyprenyltransferase	Q96H96	7.99905824661255
CENPE	Centromere Protein E	Q02224	7.99689292907715
HTRA2	HtrA Serine Peptidase 2	O43464	7.99689292907715
EED	Embryonic Ectoderm Development	O75530	7.99689292907715
KSR2	Kinase Suppressor Of Ras 2	Q6VAB6	7.99689292907715
FAM98C	Family With Sequence Similarity 98 Member C	Q17RN3	7.99689292907715
NDUFV1	NADH:Ubiquinone Oxidoreductase Core Subunit V1	P49821	7.99622440338135
EIF2S3	Eukaryotic Translation Initiation Factor 2 Subunit Gamma	P41091	7.99422454833984
ZNF674	Zinc Finger Protein 674	Q2M3X9	7.99422454833984
ATG5	Autophagy Related 5	Q9H1Y0	7.98982715606689
SPRED1	Sprouty Related EVH1 Domain Containing 1	Q7Z699	7.98982715606689
GIT1	GIT ArfGAP 1	Q9Y2X7	7.98982715606689
NMNAT1	Nicotinamide Nucleotide Adenylyltransferase 1	Q9HAN9	7.98878002166748
CHRNE	Cholinergic Receptor Nicotinic Epsilon Subunit	Q04844	7.98878002166748
LTBP4	Latent Transforming Growth Factor Beta Binding Protein 4	Q8N2S1	7.98878002166748
CEP89	Centrosomal Protein 89	Q96ST8	7.98878002166748
GPR37	G Protein-Coupled Receptor 37	O15354	7.98718500137329
RARS2	Arginyl-TRNA Synthetase 2, Mitochondrial	Q5T160	7.98211765289307
FARS2	Phenylalanyl-TRNA Synthetase 2, Mitochondrial	O95363	7.98008012771606
XPNPEP3	X-Prolyl Aminopeptidase 3	Q9NQH7	7.9771466255188
ATP6AP2	ATPase H+ Transporting Accessory Protein 2	O75787	7.97691297531128
COL4A1	Collagen Type IV Alpha 1 Chain	P02462	7.97560548782349
PRKDC	Protein Kinase, DNA-Activated, Catalytic Subunit	P78527	7.97485589981079
LARS1	Leucyl-TRNA Synthetase 1	Q9P2J5	7.97485589981079
PEX10	Peroxisomal Biogenesis Factor 10	O60683	7.96943283081055
CDK10	Cyclin Dependent Kinase 10	Q15131	7.9666428565979
TYK2	Tyrosine Kinase 2	P29597	7.96072006225586
PAX3	Paired Box 3	P23760	7.95855236053467
KCTD7	Potassium Channel Tetramerization Domain Containing 7	Q96MP8	7.95510101318359
MFSD8	Major Facilitator Superfamily Domain Containing 8	Q8NHS3	7.95510101318359
DNAJC12	DnaJ Heat Shock Protein Family (Hsp40) Member C12	Q9UKB3	7.9529128074646
TPO	Thyroid Peroxidase	P07202	7.95272302627563
GNPTAB	N-Acetylglucosamine-1-Phosphate Transferase Subunits Alpha And Beta	Q3T906	7.95044183731079
SSR4	Signal Sequence Receptor Subunit 4	P51571	7.94569492340088
ERC1	ELKS/RAB6-Interacting/CAST Family Member 1	Q8IUD2	7.94523048400879
MYH8	Myosin Heavy Chain 8	P13535	7.94491672515869
ZC3H14	Zinc Finger CCCH-Type Containing 14	Q6PJT7	7.94491672515869
GLB1	Galactosidase Beta 1	P16278	7.93835735321045
RLIM	Ring Finger Protein, LIM Domain Interacting	Q9NVW2	7.93819713592529
BMP4	Bone Morphogenetic Protein 4	P12644	7.93390846252441
PRKACG	Protein Kinase CAMP-Activated Catalytic Subunit Gamma	P22612	7.93390846252441
CFL2	Cofilin 2	Q9Y281	7.93390846252441
SIX3	SIX Homeobox 3	O95343	7.93390846252441
ETFA	Electron Transfer Flavoprotein Subunit Alpha	P13804	7.93082
ETFDH	Electron Transfer Flavoprotein Dehydrogenase	Q16134	7.93082
SLC19A3	Solute Carrier Family 19 Member 3	Q9BZV2	7.93082
COL11A1	Collagen Type XI Alpha 1 Chain	P12107	7.9301609992981
ERCC4	ERCC Excision Repair 4, Endonuclease Catalytic Subunit	Q92889	7.92100667953491
SLC39A8	Solute Carrier Family 39 Member 8	Q9C0K1	7.92100667953491
CCDC88C	Coiled-Coil Domain Containing 88C	Q9P219	7.92100667953491
VANGL1	VANGL Planar Cell Polarity Protein 1	Q8TAA9	7.92054557800293
CEP135	Centrosomal Protein 135	Q66GS9	7.92054557800293
FAT4	FAT Atypical Cadherin 4	Q6V0I7	7.92054557800293
SCN11A	Sodium Voltage-Gated Channel Alpha Subunit 11	Q9UI33	7.91682910919189
ATP7A	ATPase Copper Transporting Alpha	Q04656	7.91527652740479
RTN4IP1	Reticulon 4 Interacting Protein 1	Q8WWV3	7.91499280929565
BTRC	Beta-Transducin Repeat Containing E3 Ubiquitin Protein Ligase	Q9Y297	7.91025638580322
ATPAF2	ATP Synthase Mitochondrial F1 Complex Assembly Factor 2	Q8N5M1	7.91025638580322
ZFYVE26	Zinc Finger FYVE-Type Containing 26	Q68DK2	7.90778732299805
NR5A1	Nuclear Receptor Subfamily 5 Group A Member 1	Q13285	7.90263891220093
MN1	MN1 Proto-Oncogene, Transcriptional Regulator	Q10571	7.90151166915894
IDUA	Alpha-L-Iduronidase	P35475	7.90128707885742
COG6	Component Of Oligomeric Golgi Complex 6	Q9Y2V7	7.89871549606323
ATP13A2	ATPase Cation Transporting 13A2	Q9NQ11	7.89750909805298
PYCR2	Pyrroline-5-Carboxylate Reductase 2	Q96C36	7.89747858047485
FKBP5	FKBP Prolyl Isomerase 5	Q13451	7.89661693572998
PGM3	Phosphoglucomutase 3	O95394	7.89300155639648
EPC2	Enhancer Of Polycomb Homolog 2	Q52LR7	7.88882160186768
TBCD	Tubulin Folding Cofactor D	Q9BTW9	7.88536739349365
HSD17B4	Hydroxysteroid 17-Beta Dehydrogenase 4	P51659	7.88448429107666
PRKD1	Protein Kinase D1	Q15139	7.88393640518188
FTO	FTO Alpha-Ketoglutarate Dependent Dioxygenase	Q9C0B1	7.88393640518188
PSPH	Phosphoserine Phosphatase	P78330	7.88393640518188
TFAP2B	Transcription Factor AP-2 Beta	Q92481	7.88393640518188
DNAH11	Dynein Axonemal Heavy Chain 11	Q96DT5	7.88393640518188
GPAA1	Glycosylphosphatidylinositol Anchor Attachment 1	O43292	7.88393640518188
TSHB	Thyroid Stimulating Hormone Subunit Beta	P01222	7.88393640518188
CEP43	Centrosomal Protein 43	O95684	7.88393640518188
SBDS	SBDS Ribosome Maturation Factor	Q9Y3A5	7.88359594345093
AFG2A	AFG2 AAA ATPase Homolog A	Q8NB90	7.88359594345093
ARHGAP4	Rho GTPase Activating Protein 4	P98171	7.88239526748657
CHAF1B	Chromatin Assembly Factor 1 Subunit B	Q13112	7.88220691680908
GUF1	GTP Binding Elongation Factor GUF1	Q8N442	7.88220691680908
ELP2	Elongator Acetyltransferase Complex Subunit 2	Q6IA86	7.88136577606201
PNPLA6	Patatin Like Phospholipase Domain Containing 6	Q8IY17	7.87915802001953
MEGF10	Multiple EGF Like Domains 10	Q96KG7	7.86951684951782
ST8SIA2	ST8 Alpha-N-Acetyl-Neuraminide Alpha-2,8-Sialyltransferase 2	Q92186	7.86951684951782
RAF1	Raf-1 Proto-Oncogene, Serine/Threonine Kinase	P04049	7.86753559112549
PAK3	P21 (RAC1) Activated Kinase 3	O75914	7.86730003356934
ACTG1	Actin Gamma 1	P63261	7.8661904335022
VAC14	VAC14 Component Of PIKFYVE Complex	Q08AM6	7.8661904335022
CREB3L1	CAMP Responsive Element Binding Protein 3 Like 1	Q96BA8	7.8661904335022
TRIP13	Thyroid Hormone Receptor Interactor 13	Q15645	7.8661904335022
CDK5	Cyclin Dependent Kinase 5	Q00535	7.86267805099487
PHGDH	Phosphoglycerate Dehydrogenase	O43175	7.86267805099487
AP4M1	Adaptor Related Protein Complex 4 Subunit Mu 1	O00189	7.86080741882324
PEX26	Peroxisomal Biogenesis Factor 26	Q7Z412	7.85869026184082
EPG5	Ectopic P-Granules 5 Autophagy Tethering Factor	Q9HCE0	7.8569393157959
VARS2	Valyl-TRNA Synthetase 2, Mitochondrial	Q5ST30	7.8559193611145
BLM	BLM RecQ Like Helicase	P54132	7.85538101196289
SLC17A5	Solute Carrier Family 17 Member 5	Q9NRA2	7.85315561294556
CCAR2	Cell Cycle And Apoptosis Regulator 2	Q8N163	7.85248994827271
GAP43	Growth Associated Protein 43	P17677	7.85170650482178
CAPN10	Calpain 10	Q9HC96	7.85170650482178
SLITRK1	SLIT And NTRK Like Family Member 1	Q96PX8	7.85170650482178
ESCO2	Establishment Of Sister Chromatid Cohesion N-Acetyltransferase 2	Q56NI9	7.85170650482178
COL25A1	Collagen Type XXV Alpha 1 Chain	Q9BXS0	7.85170650482178
MYMK	Myomaker, Myoblast Fusion Factor	A6NI61	7.85170650482178
ZNF407	Zinc Finger Protein 407	Q9C0G0	7.85052919387817
RHOBTB2	Rho Related BTB Domain Containing 2	Q9BYZ6	7.84789657592773
IARS1	Isoleucyl-TRNA Synthetase 1	P41252	7.84498691558838
SON	SON DNA And RNA Binding Protein	P18583	7.84498691558838
TOE1	Target Of EGR1, Exonuclease	Q96GM8	7.84498691558838
INTS1	Integrator Complex Subunit 1	Q8N201	7.84498691558838
CNTNAP5	Contactin Associated Protein Family Member 5	Q8WYK1	7.84326
SLC30A9	Solute Carrier Family 30 Member 9	Q6PML9	7.83889627456665
NRGN	Neurogranin	Q92686	7.83889627456665
RBM28	RNA Binding Motif Protein 28	Q9NW13	7.83889627456665
SLC9A1	Solute Carrier Family 9 Member A1	P19634	7.83761358261108
CYP24A1	Cytochrome P450 Family 24 Subfamily A Member 1	Q07973	7.83761358261108
ELOVL4	ELOVL Fatty Acid Elongase 4	Q9GZR5	7.83761358261108
PEX2	Peroxisomal Biogenesis Factor 2	P28328	7.83761358261108
YARS2	Tyrosyl-TRNA Synthetase 2	Q9Y2Z4	7.83761358261108
MPV17	Mitochondrial Inner Membrane Protein MPV17	P39210	7.83761358261108
SPG21	SPG21 Abhydrolase Domain Containing, Maspardin	Q9NZD8	7.83761358261108
KIAA0586	KIAA0586	Q9BVV6	7.83761358261108
EIF2B1	Eukaryotic Translation Initiation Factor 2B Subunit Alpha	Q14232	7.83457183837891
FBLN1	Fibulin 1	P23142	7.83419609069824
COP1	COP1 E3 Ubiquitin Ligase	Q8NHY2	7.83419609069824
CPLX1	Complexin 1	O14810	7.83419609069824
AGTR2	Angiotensin II Receptor Type 2	P50052	7.83303451538086
AP4E1	Adaptor Related Protein Complex 4 Subunit Epsilon 1	Q9UPM8	7.83118200302124
GK	Glycerol Kinase	P32189	7.82869100570679
HSD17B10	Hydroxysteroid 17-Beta Dehydrogenase 10	Q99714	7.82869100570679
RBM10	RNA Binding Motif Protein 10	P0DW28	7.82869100570679
PHF6	PHD Finger Protein 6	Q8IWS0	7.82869100570679
COX20	Cytochrome C Oxidase Assembly Factor COX20	Q5RI15	7.82732439041138
INSR	Insulin Receptor	P06213	7.82673311233521
TFAP2A	Transcription Factor AP-2 Alpha	P05549	7.82673311233521
CDON	Cell Adhesion Associated, Oncogene Regulated	Q4KMG0	7.82673311233521
TUBA8	Tubulin Alpha 8	Q9NY65	7.82673311233521
UNC13D	Unc-13 Homolog D	Q70J99	7.82673311233521
THRA	Thyroid Hormone Receptor Alpha	P10827	7.82429361343384
TUBB2A	Tubulin Beta 2A Class IIa	Q13885	7.82429361343384
PARN	Poly(A)-Specific Ribonuclease	O95453	7.82429361343384
PTDSS1	Phosphatidylserine Synthase 1	P48651	7.82429361343384
ADGRG2	Adhesion G Protein-Coupled Receptor G2	Q8IZP9	7.82090377807617
AMER1	APC Membrane Recruitment Protein 1	Q5JTC6	7.82090377807617
LIN7B	Lin-7 Homolog B, Crumbs Cell Polarity Complex Component	Q9HAP6	7.82090377807617
LBR	Lamin B Receptor	Q14739	7.81950569152832
NOTCH3	Notch Receptor 3	Q9UM47	7.81430292129517
ACOT7	Acyl-CoA Thioesterase 7	O00154	7.81430292129517
PCNA	Proliferating Cell Nuclear Antigen	P12004	7.80959606170654
KANK1	KN Motif And Ankyrin Repeat Domains 1	Q14678	7.80959606170654
L2HGDH	L-2-Hydroxyglutarate Dehydrogenase	Q9H9P8	7.80683469772339
NEU1	Neuraminidase 1	Q99519	7.80653810501099
COL18A1	Collagen Type XVIII Alpha 1 Chain	P39060	7.8057279586792
ZNF526	Zinc Finger Protein 526	Q8TF50	7.80475950241089
UQCRC2	Ubiquinol-Cytochrome C Reductase Core Protein 2	P22695	7.79931783676147
MICU1	Mitochondrial Calcium Uptake 1	Q9BPX6	7.79931783676147
ATAD3A	ATPase Family AAA Domain Containing 3A	Q9NVI7	7.79931783676147
CERT1	Ceramide Transporter 1	Q9Y5P4	7.79931783676147
LMBR1	Limb Development Membrane Protein 1	Q8WVP7	7.79931783676147
NCAPG2	Non-SMC Condensin II Complex Subunit G2	Q86XI2	7.79931783676147
PLEKHG2	Pleckstrin Homology And RhoGEF Domain Containing G2	Q9H7P9	7.79931783676147
GATA6	GATA Binding Protein 6	Q92908	7.79411172866821
SLC5A5	Solute Carrier Family 5 Member 5	Q92911	7.79411172866821
ARSL	Arylsulfatase L	P51690	7.79411172866821
TBCE	Tubulin Folding Cofactor E	Q15813	7.79411172866821
TARS2	Threonyl-TRNA Synthetase 2, Mitochondrial	Q9BW92	7.79387187957764
HMBS	Hydroxymethylbilane Synthase	P08397	7.79229927062988
PPP1R3F	Protein Phosphatase 1 Regulatory Subunit 3F	Q6ZSY5	7.79229927062988
SERAC1	Serine Active Site Containing 1	Q96JX3	7.77997064590454
TBC1D7	TBC1 Domain Family Member 7	Q9P0N9	7.77816295623779
NME7	NME/NM23 Family Member 7	Q9Y5B8	7.77252626419067
ATIC	5-Aminoimidazole-4-Carboxamide Ribonucleotide Formyltransferase/IMP Cyclohydrolase	P31939	7.76969242095947
RORB	RAR Related Orphan Receptor B	Q92753	7.76969242095947
DARS1	Aspartyl-TRNA Synthetase 1	P14868	7.76969242095947
NDST1	N-Deacetylase And N-Sulfotransferase 1	P52848	7.76969242095947
SARS1	Seryl-TRNA Synthetase 1	P49591	7.76969242095947
VARS1	Valyl-TRNA Synthetase 1	P26640	7.76969242095947
YARS1	Tyrosyl-TRNA Synthetase 1	P54577	7.76969242095947
ARHGEF4	Rho Guanine Nucleotide Exchange Factor 4	Q9NR80	7.76969242095947
PRKRA	Protein Activator Of Interferon Induced Protein Kinase EIF2AK2	O75569	7.76969242095947
SLC25A24	Solute Carrier Family 25 Member 24	Q6NUK1	7.76969242095947
WRAP53	WD Repeat Containing Antisense To TP53	Q9BUR4	7.76969242095947
FMN2	Formin 2	Q9NZ56	7.76969242095947
TAF13	TATA-Box Binding Protein Associated Factor 13	Q15543	7.76969242095947
INTS8	Integrator Complex Subunit 8	Q75QN2	7.76969242095947
DCHS1	Dachsous Cadherin-Related 1	Q96JQ0	7.76969242095947
NKX6-2	NK6 Homeobox 2	Q9C056	7.76969242095947
ZCCHC8	Zinc Finger CCHC-Type Containing 8	Q6NZY4	7.76969242095947
GABRQ	Gamma-Aminobutyric Acid Type A Receptor Subunit Theta	Q9UN88	7.76969242095947
GNPTG	N-Acetylglucosamine-1-Phosphate Transferase Subunit Gamma	Q9UJJ9	7.76969242095947
ATP13A4	ATPase 13A4	Q4VNC1	7.76969242095947
SLC7A3	Solute Carrier Family 7 Member 3	Q8WY07	7.76969242095947
FUCA1	Alpha-L-Fucosidase 1	P04066	7.76946783065796
FGF17	Fibroblast Growth Factor 17	O60258	7.76946783065796
FLRT3	Fibronectin Leucine Rich Transmembrane Protein 3	Q9NZU0	7.76946783065796
PTH	Parathyroid Hormone	P01270	7.76946783065796
CACNG2	Calcium Voltage-Gated Channel Auxiliary Subunit Gamma 2	Q9Y698	7.76946783065796
FGF3	Fibroblast Growth Factor 3	P11487	7.76946783065796
MCOLN1	Mucolipin TRP Cation Channel 1	Q9GZU1	7.76946783065796
EARS2	Glutamyl-TRNA Synthetase 2, Mitochondrial	Q5JPH6	7.76946783065796
SUMF1	Sulfatase Modifying Factor 1	Q8NBK3	7.76946783065796
TRH	Thyrotropin Releasing Hormone	P20396	7.76946783065796
KCNG1	Potassium Voltage-Gated Channel Modifier Subfamily G Member 1	Q9UIX4	7.76946783065796
ARSH	Arylsulfatase Family Member H	Q5FYA8	7.76946783065796
IVD	Isovaleryl-CoA Dehydrogenase	P26440	7.76765966415405
TENM1	Teneurin Transmembrane Protein 1	Q9UKZ4	7.76732349395752
COG7	Component Of Oligomeric Golgi Complex 7	P83436	7.76164150238037
EBP	EBP Cholestenol Delta-Isomerase	Q15125	7.75550270080566
FOXE1	Forkhead Box E1	O00358	7.75550270080566
BRAT1	BRCA1 Associated ATM Activator 1	Q6PJG6	7.75550270080566
TRPM3	Transient Receptor Potential Cation Channel Subfamily M Member 3	Q9HCF6	7.75177669525146
GLYCTK	Glycerate Kinase	Q8IVS8	7.75177669525146
PIGS	Phosphatidylinositol Glycan Anchor Biosynthesis Class S	Q96S52	7.75177669525146
MCTP2	Multiple C2 And Transmembrane Domain Containing 2	Q6DN12	7.75177669525146
NCAPD2	Non-SMC Condensin I Complex Subunit D2	Q15021	7.75177669525146
METTL5	Methyltransferase 5, N6-Adenosine	Q9NRN9	7.75177669525146
TMTC3	Transmembrane O-Mannosyltransferase Targeting Cadherins 3	Q6ZXV5	7.75177669525146
FRRS1L	Ferric Chelate Reductase 1 Like	Q9P0K9	7.75177669525146
STEEP1	STING1 ER Exit Protein 1	Q9H5V9	7.75177669525146
UMPS	Uridine Monophosphate Synthetase	P11172	7.75151491165161
PLPBP	Pyridoxal Phosphate Binding Protein	O94903	7.75151491165161
VAX1	Ventral Anterior Homeobox 1	Q5SQQ9	7.75151491165161
NAGS	N-Acetylglutamate Synthase	Q8N159	7.74926280975342
THRB	Thyroid Hormone Receptor Beta	P10828	7.74568557739258
ACSF3	Acyl-CoA Synthetase Family Member 3	Q4G176	7.74568557739258
JAM3	Junctional Adhesion Molecule 3	Q9BX67	7.74568557739258
ARL14EP	ARF Like GTPase 14 Effector Protein	Q8N8R7	7.74568557739258
RRM2B	Ribonucleotide Reductase Regulatory TP53 Inducible Subunit M2B	Q7LG56	7.74277925491333
AMACR	Alpha-Methylacyl-CoA Racemase	Q9UHK6	7.74277925491333
SLC33A1	Solute Carrier Family 33 Member 1	O00400	7.74136161804199
WDR1	WD Repeat Domain 1	O75083	7.74016571044922
ROBO2	Roundabout Guidance Receptor 2	Q9HCK4	7.73948383331299
MUC1	Mucin 1, Cell Surface Associated	P15941	7.73769760131836
KCNN3	Potassium Calcium-Activated Channel Subfamily N Member 3	Q9UGI6	7.73769760131836
OPRL1	Opioid Related Nociceptin Receptor 1	P41146	7.73769760131836
RAB11FIP5	RAB11 Family Interacting Protein 5	Q9BXF6	7.73769760131836
ABCA13	ATP Binding Cassette Subfamily A Member 13	Q86UQ4	7.73769760131836
GPR85	G Protein-Coupled Receptor 85	P60893	7.73769760131836
NDUFA1	NADH:Ubiquinone Oxidoreductase Subunit A1	O15239	7.73548078536987
PORCN	Porcupine O-Acyltransferase	Q9H237	7.73548078536987
CTDP1	CTD Phosphatase Subunit 1	Q9Y5B0	7.73548078536987
FGD1	FYVE, RhoGEF And PH Domain Containing 1	P98174	7.73548078536987
IGBP1	Immunoglobulin Binding Protein 1	P78318	7.73548078536987
TIMM8A	Translocase Of Inner Mitochondrial Membrane 8A	O60220	7.73548078536987
MAGT1	Magnesium Transporter 1	Q9H0U3	7.73548078536987
KLF8	KLF Transcription Factor 8	O95600	7.73548078536987
ZNF41	Zinc Finger Protein 41	P51814	7.73548078536987
SHROOM4	Shroom Family Member 4	Q9ULL8	7.73548078536987
ZNF81	Zinc Finger Protein 81	P51508	7.73548078536987
SMAD2	SMAD Family Member 2	Q15796	7.73108339309692
GLUD1	Glutamate Dehydrogenase 1	P00367	7.73108339309692
GLUL	Glutamate-Ammonia Ligase	P15104	7.73108339309692
CIT	Citron Rho-Interacting Serine/Threonine Kinase	O14578	7.73108339309692
ITCH	Itchy E3 Ubiquitin Protein Ligase	Q96J02	7.73108339309692
MASP1	MBL Associated Serine Protease 1	P48740	7.73108339309692
ATP5F1A	ATP Synthase F1 Subunit Alpha	P25705	7.73108339309692
CLEC7A	C-Type Lectin Domain Containing 7A	Q9BXN2	7.73108339309692
ERCC1	ERCC Excision Repair 1, Endonuclease Non-Catalytic Subunit	P07992	7.73108339309692
MYCN	MYCN Proto-Oncogene, BHLH Transcription Factor	P04198	7.73108339309692
TP63	Tumor Protein P63	Q9H3D4	7.73108339309692
ADAMTS1	ADAM Metallopeptidase With Thrombospondin Type 1 Motif 1	Q9UHI8	7.73108339309692
OCLN	Occludin	Q16625	7.73108339309692
ELK1	ETS Transcription Factor ELK1	P19419	7.73108339309692
GAL	Galanin And GMAP Prepropeptide	P22466	7.73108339309692
MYO5A	Myosin VA	Q9Y4I1	7.73108339309692
P4HA2	Prolyl 4-Hydroxylase Subunit Alpha 2	O15460	7.73108339309692
SOS2	SOS Ras/Rho Guanine Nucleotide Exchange Factor 2	Q07890	7.73108339309692
STAMBP	STAM Binding Protein	O95630	7.73108339309692
TDP2	Tyrosyl-DNA Phosphodiesterase 2	O95551	7.73108339309692
TRPM7	Transient Receptor Potential Cation Channel Subfamily M Member 7	Q96QT4	7.73108339309692
XRCC4	X-Ray Repair Cross Complementing 4	Q13426	7.73108339309692
ADRA2B	Adrenoceptor Alpha 2B	P18089	7.73108339309692
BRCC3	BRCA1/BRCA2-Containing Complex Subunit 3	P46736	7.73108339309692
CLPB	ClpB Family Mitochondrial Disaggregase	Q9H078	7.73108339309692
CNTNAP1	Contactin Associated Protein 1	P78357	7.73108339309692
CYP2R1	Cytochrome P450 Family 2 Subfamily R Member 1	Q6VVX0	7.73108339309692
NFASC	Neurofascin	O94856	7.73108339309692
PTPRK	Protein Tyrosine Phosphatase Receptor Type K	Q15262	7.73108339309692
ABCA2	ATP Binding Cassette Subfamily A Member 2	Q9BZC7	7.73108339309692
FIBP	FGF1 Intracellular Binding Protein	O43427	7.73108339309692
GM2A	Ganglioside GM2 Activator	P17900	7.73108339309692
CABIN1	Calcineurin Binding Protein 1	Q9Y6J0	7.73108339309692
KDM3A	Lysine Demethylase 3A	Q9Y4C1	7.73108339309692
MIPEP	Mitochondrial Intermediate Peptidase	Q99797	7.73108339309692
FOXRED1	FAD Dependent Oxidoreductase Domain Containing 1	Q96CU9	7.73108339309692
SLC6A17	Solute Carrier Family 6 Member 17	Q9H1V8	7.73108339309692
FKRP	Fukutin Related Protein	Q9H9S5	7.73108339309692
PEX11B	Peroxisomal Biogenesis Factor 11 Beta	O96011	7.73108339309692
PLXNB3	Plexin B3	Q9ULL4	7.73108339309692
SCRIB	Scribble Planar Cell Polarity Protein	C0HLS1	7.73108339309692
TRMT5	TRNA Methyltransferase 5	Q32P41	7.73108339309692
MLLT3	MLLT3 Super Elongation Complex Subunit	P42568	7.73108339309692
B4GAT1	Beta-1,4-Glucuronyltransferase 1	O43505	7.73108339309692
CNKSR1	Connector Enhancer Of Kinase Suppressor Of Ras 1	Q969H4	7.73108339309692
PPP1R15B	Protein Phosphatase 1 Regulatory Subunit 15B	Q5SWA1	7.73108339309692
RETREG1	Reticulophagy Regulator 1	Q9H6L5	7.73108339309692
WDR4	WD Repeat Domain 4	P57081	7.73108339309692
FAM120A	Family With Sequence Similarity 120 Member A	Q9NZB2	7.73108339309692
ASTN1	Astrotactin 1	O14525	7.73108339309692
CACHD1	Cache Domain Containing 1	Q5VU97	7.73108339309692
CMIP	C-Maf Inducing Protein	Q8IY22	7.73108339309692
FBH1	F-Box DNA Helicase 1	Q8NFZ0	7.73108339309692
ALX3	ALX Homeobox 3	O95076	7.73108339309692
FRY	FRY Microtubule Binding Protein	Q5TBA9	7.73108339309692
SAMD11	Sterile Alpha Motif Domain Containing 11	Q96NU1	7.73108339309692
ZCCHC12	Zinc Finger CCHC-Type Containing 12	Q6PEW1	7.73108339309692
WDR13	WD Repeat Domain 13	Q9H1Z4	7.73108339309692
PDP1	Pyruvate Dehydrogenase Phosphatase Catalytic Subunit 1	Q9P0J1	7.72133636474609
ATP2B3	ATPase Plasma Membrane Ca2+ Transporting 3	Q16720	7.72133636474609
SLC1A4	Solute Carrier Family 1 Member 4	P43007	7.72133636474609
TAC3	Tachykinin Precursor 3	Q9UHF0	7.71911287307739
GNRH1	Gonadotropin Releasing Hormone 1	P01148	7.71911287307739
ARG1	Arginase 1	P05089	7.71362447738647
ALG8	ALG8 Alpha-1,3-Glucosyltransferase	Q9BVK2	7.71047878265381
ALG3	ALG3 Alpha-1,3- Mannosyltransferase	Q92685	7.71047878265381
ALG11	ALG11 Alpha-1,2-Mannosyltransferase	Q2TAA5	7.71047878265381
GMPPA	GDP-Mannose Pyrophosphorylase A	Q96IJ6	7.71047878265381
DPM3	Dolichyl-Phosphate Mannosyltransferase Subunit 3, Regulatory	Q9P2X0	7.71047878265381
SLC35A1	Solute Carrier Family 35 Member A1	P78382	7.71047878265381
COG8	Component Of Oligomeric Golgi Complex 8	Q96MW5	7.71047878265381
H4C3	H4 Clustered Histone 3	P62805	7.71047878265381
ITGA3	Integrin Subunit Alpha 3	P26006	7.70997142791748
POLG2	DNA Polymerase Gamma 2, Accessory Subunit	Q9UHN1	7.70570945739746
CNTNAP3	Contactin Associated Protein Family Member 3	Q9BZ76	7.70429134368896
ACADM	Acyl-CoA Dehydrogenase Medium Chain	P11310	7.6998085975647
PMPCA	Peptidase, Mitochondrial Processing Subunit Alpha	Q10713	7.69936275482178
GJC2	Gap Junction Protein Gamma 2	Q5T442	7.69936275482178
ATCAY	ATCAY Kinesin Light Chain Interacting Caytaxin	Q86WG3	7.69936275482178
CWF19L1	CWF19 Like Cell Cycle Control Factor 1	Q69YN2	7.69936275482178
C19orf12	Chromosome 19 Open Reading Frame 12	Q9NSK7	7.69936275482178
ARHGAP31	Rho GTPase Activating Protein 31	Q2M1Z3	7.69416904449463
RNASEH2C	Ribonuclease H2 Subunit C	Q8TDP1	7.68929624557495
ESRRG	Estrogen Related Receptor Gamma	P62508	7.68592500686646
MAGED2	MAGE Family Member D2	Q9UNF1	7.68495273590088
MOCS2	Molybdenum Cofactor Synthesis 2	O96033	7.68205070495605
EPM2A	EPM2A Glucan Phosphatase, Laforin	B3EWF7	7.68205070495605
GOSR2	Golgi SNAP Receptor Complex Member 2	O14653	7.68205070495605
NHLRC1	NHL Repeat Containing E3 Ubiquitin Protein Ligase 1	Q6VVB1	7.68205070495605
CBL	Cbl Proto-Oncogene	P22681	7.68125486373901
C12orf57	Chromosome 12 Open Reading Frame 57	Q99622	7.67949056625366
SMPD1	Sphingomyelin Phosphodiesterase 1	P17405	7.67463397979736
CNTN3	Contactin 3	Q9P232	7.67321586608887
GPC4	Glypican 4	O75487	7.66543817520142
AKT2	AKT Serine/Threonine Kinase 2	P31751	7.66229248046875
CPT2	Carnitine Palmitoyltransferase 2	P23786	7.66229248046875
GATA3	GATA Binding Protein 3	P23771	7.66229248046875
PNP	Purine Nucleoside Phosphorylase	P00491	7.66229248046875
CDKN1B	Cyclin Dependent Kinase Inhibitor 1B	P46527	7.66229248046875
DLL4	Delta Like Canonical Notch Ligand 4	Q9NR61	7.66229248046875
HMGCS2	3-Hydroxy-3-Methylglutaryl-CoA Synthase 2	P54868	7.66229248046875
DHCR24	24-Dehydrocholesterol Reductase	Q15392	7.66229248046875
PAX8	Paired Box 8	Q06710	7.66229248046875
ACY1	Aminoacylase 1	Q03154	7.66229248046875
EMX2	Empty Spiracles Homeobox 2	Q04743	7.66229248046875
MSX2	Msh Homeobox 2	P35548	7.66229248046875
TG	Thyroglobulin	P01266	7.66229248046875
STRADA	STE20 Related Adaptor Alpha	Q7RTN6	7.66229248046875
LHX3	LIM Homeobox 3	Q9UBR4	7.66229248046875
MSMO1	Methylsterol Monooxygenase 1	Q15800	7.66229248046875
NHEJ1	Non-Homologous End Joining Factor 1	Q9H9Q4	7.66229248046875
ADA2	Adenosine Deaminase 2	Q9NZK5	7.66229248046875
INPP4A	Inositol Polyphosphate-4-Phosphatase Type I A	Q96PE3	7.66229248046875
PAX1	Paired Box 1	P15863	7.66229248046875
POU1F1	POU Class 1 Homeobox 1	P28069	7.66229248046875
TBX18	T-Box Transcription Factor 18	O95935	7.66229248046875
LGR4	Leucine Rich Repeat Containing G Protein-Coupled Receptor 4	Q9BXB1	7.66229248046875
SC5D	Sterol-C5-Desaturase	O75845	7.66229248046875
SMCHD1	Structural Maintenance Of Chromosomes Flexible Hinge Domain Containing 1	A6NHR9	7.66229248046875
UBE3B	Ubiquitin Protein Ligase E3B	Q7Z3V4	7.66229248046875
XPO5	Exportin 5	Q9HAV4	7.66229248046875
TBX4	T-Box Transcription Factor 4	P57082	7.66229248046875
DISP1	Dispatched RND Transporter Family Member 1	Q96F81	7.66229248046875
FBXL4	F-Box And Leucine Rich Repeat Protein 4	Q9UKA2	7.66229248046875
GATA5	GATA Binding Protein 5	Q9BWX5	7.66229248046875
SHOX2	SHOX Homeobox 2	O60902	7.66229248046875
TNS3	Tensin 3	Q68CZ2	7.66229248046875
FAM111A	FAM111 Trypsin Like Peptidase A	Q96PZ2	7.66229248046875
PCDHB16	Protocadherin Beta 16	Q9NRJ7	7.66229248046875
PCDHB4	Protocadherin Beta 4	Q9Y5E5	7.66229248046875
DNAH1	Dynein Axonemal Heavy Chain 1	Q9P2D7	7.66229248046875
EFTUD2	Elongation Factor Tu GTP Binding Domain Containing 2	Q15029	7.66119956970215
GRIK3	Glutamate Ionotropic Receptor Kainate Type Subunit 3	Q13003	7.64838695526123
SLC25A19	Solute Carrier Family 25 Member 19	Q9HC21	7.63922595977783
THOC6	THO Complex Subunit 6	Q86W42	7.63922595977783
EPHA3	EPH Receptor A3	P29320	7.63876485824585
SLC25A3	Solute Carrier Family 25 Member 3	Q00325	7.63876485824585
LDHB	Lactate Dehydrogenase B	P07195	7.63876485824585
DGKD	Diacylglycerol Kinase Delta	Q16760	7.63876485824585
ALX1	ALX Homeobox 1	Q15699	7.63876485824585
DUSP6	Dual Specificity Phosphatase 6	Q16828	7.63806581497192
RPE65	Retinoid Isomerohydrolase RPE65	Q16518	7.63619375228882
HMGCL	3-Hydroxy-3-Methylglutaryl-CoA Lyase	P35914	7.63425779342651
CTSF	Cathepsin F	Q9UBX1	7.62703943252563
DNM1L	Dynamin 1 Like	O00429	7.62703943252563
ERCC5	ERCC Excision Repair 5, Endonuclease	P28715	7.62703943252563
MMUT	Methylmalonyl-CoA Mutase	P22033	7.6245903968811
COQ9	Coenzyme Q9	O75208	7.62041425704956
INPP5E	Inositol Polyphosphate-5-Phosphatase E	Q9NRR6	7.62041425704956
TMEM67	Transmembrane Protein 67	Q5HYA8	7.62041425704956
ERCC8	ERCC Excision Repair 8, CSA Ubiquitin Ligase Complex Subunit	Q13216	7.61876106262207
PODXL	Podocalyxin Like	O00592	7.61876106262207
MAGI1	Membrane Associated Guanylate Kinase, WW And PDZ Domain Containing 1	Q96QZ7	7.61876106262207
TMEM106B	Transmembrane Protein 106B	Q9NUM4	7.61876106262207
MDH2	Malate Dehydrogenase 2	P40926	7.61676120758057
RAB27A	RAB27A, Member RAS Oncogene Family	P51159	7.61676120758057
PYCR1	Pyrroline-5-Carboxylate Reductase 1	P32322	7.61676120758057
EXOSC8	Exosome Component 8	Q96B26	7.61676120758057
ZBTB18	Zinc Finger And BTB Domain Containing 18	Q99592	7.61676120758057
ADGRL1	Adhesion G Protein-Coupled Receptor L1	O94910	7.61225461959839
MSL3	MSL Complex Subunit 3	Q8N5Y2	7.60803985595703
LMNB2	Lamin B2	Q03252	7.60206365585327
RMND1	Required For Meiotic Nuclear Division 1 Homolog	Q9NWS8	7.59819555282593
SGSH	N-Sulfoglucosamine Sulfohydrolase	P51688	7.59491157531738
TNC	Tenascin C	P24821	7.5917854309082
LAMB2	Laminin Subunit Beta 2	P55268	7.5917854309082
LINGO1	Leucine Rich Repeat And Ig Domain Containing 1	Q96FE5	7.5917854309082
NDUFS3	NADH:Ubiquinone Oxidoreductase Core Subunit S3	O75489	7.5917854309082
SERPINI1	Serpin Family I Member 1	Q99574	7.5917854309082
SLIT2	Slit Guidance Ligand 2	O94813	7.5917854309082
TAT	Tyrosine Aminotransferase	P17735	7.5917854309082
LTBP1	Latent Transforming Growth Factor Beta Binding Protein 1	Q14766	7.5917854309082
NDUFB9	NADH:Ubiquinone Oxidoreductase Subunit B9	Q9Y6M9	7.5917854309082
PEX5	Peroxisomal Biogenesis Factor 5	P50542	7.5917854309082
PEX19	Peroxisomal Biogenesis Factor 19	P40855	7.5917854309082
COQ5	Coenzyme Q5, Methyltransferase	Q5HYK3	7.5917854309082
STX11	Syntaxin 11	O75558	7.5917854309082
CCDC22	Coiled-Coil Domain Containing 22	O60826	7.5917854309082
EML1	EMAP Like 1	O00423	7.5917854309082
LARGE1	LARGE Xylosyl- And Glucuronyltransferase 1	O95461	7.5917854309082
SYNPO	Synaptopodin	Q8N3V7	7.5917854309082
CCBE1	Collagen And Calcium Binding EGF Domains 1	Q6UXH8	7.5917854309082
NRDC	Nardilysin Convertase	O43847	7.5917854309082
RUSC2	RUN And SH3 Domain Containing 2	Q8N2Y8	7.5917854309082
ZC4H2	Zinc Finger C4H2-Type Containing	Q9NQZ6	7.5917854309082
MEGF8	Multiple EGF Like Domains 8	Q7Z7M0	7.5917854309082
ANKS3	Ankyrin Repeat And Sterile Alpha Motif Domain Containing 3	Q6ZW76	7.5917854309082
CCND2	Cyclin D2	P30279	7.59174251556396
SMARCAL1	SNF2 Related Chromatin Remodeling Annealing Helicase 1	Q9NZC9	7.59174251556396
RNASEH2A	Ribonuclease H2 Subunit A	O75792	7.59174251556396
SAMHD1	SAM And HD Domain Containing Deoxynucleoside Triphosphate Triphosphohydrolase 1	Q9Y3Z3	7.59174251556396
TREX1	Three Prime Repair Exonuclease 1	Q9NSU2	7.59174251556396
TINF2	TERF1 Interacting Nuclear Factor 2	Q9BSI4	7.59174251556396
SPINK5	Serine Peptidase Inhibitor Kazal Type 5	Q9NQ38	7.59174251556396
P2RY12	Purinergic Receptor P2Y12	Q9H244	7.58299255371094
OGDH	Oxoglutarate Dehydrogenase	Q02218	7.58015203475952
TKT	Transketolase	P29401	7.58015203475952
CLP1	Cleavage Factor Polyribonucleotide Kinase Subunit 1	Q92989	7.58015203475952
RTEL1	Regulator Of Telomere Elongation Helicase 1	Q9NZ71	7.58015203475952
ZNF638	Zinc Finger Protein 638	Q14966	7.58015203475952
TENM4	Teneurin Transmembrane Protein 4	Q6N022	7.58015203475952
SLC45A1	Solute Carrier Family 45 Member 1	Q9Y2W3	7.58015203475952
HEXA	Hexosaminidase Subunit Alpha	P06865	7.57243824005127
SLC12A3	Solute Carrier Family 12 Member 3	P55017	7.57243824005127
ACO2	Aconitase 2	Q99798	7.57243824005127
LAMA1	Laminin Subunit Alpha 1	P25391	7.57243824005127
XPA	XPA, DNA Damage Recognition And Repair Factor	P23025	7.57243824005127
ABCC9	ATP Binding Cassette Subfamily C Member 9	O60706	7.57243824005127
INVS	Inversin	Q9Y283	7.57243824005127
PIK3R5	Phosphoinositide-3-Kinase Regulatory Subunit 5	Q8WYR1	7.57243824005127
RARS1	Arginyl-TRNA Synthetase 1	P54136	7.57243824005127
COQ8A	Coenzyme Q8A	Q8NI60	7.57243824005127
MRPS22	Mitochondrial Ribosomal Protein S22	P82650	7.57243824005127
AP4B1	Adaptor Related Protein Complex 4 Subunit Beta 1	Q9Y6B7	7.57243824005127
TSEN54	TRNA Splicing Endonuclease Subunit 54	Q7Z6J9	7.57243824005127
MAT1A	Methionine Adenosyltransferase 1A	Q00266	7.56798934936523
MYO9A	Myosin IXA	B2RTY4	7.56798934936523
LAMA2	Laminin Subunit Alpha 2	P24043	7.5649938583374
TRPC6	Transient Receptor Potential Cation Channel Subfamily C Member 6	Q9Y210	7.56215953826904
TWIST1	Twist Family BHLH Transcription Factor 1	Q15672	7.56215953826904
GABRR1	Gamma-Aminobutyric Acid Type A Receptor Subunit Rho1	P24046	7.56215953826904
NUP107	Nucleoporin 107	P57740	7.56215953826904
MXRA5	Matrix Remodeling Associated 5	Q9NR99	7.56215953826904
KIAA1210	KIAA1210	Q9ULL0	7.56215953826904
GUSB	Glucuronidase Beta	P08236	7.55889368057251
GABRA6	Gamma-Aminobutyric Acid Type A Receptor Subunit Alpha6	Q16445	7.55889368057251
AVPR1A	Arginine Vasopressin Receptor 1A	P37288	7.55630588531494
NR0B1	Nuclear Receptor Subfamily 0 Group B Member 1	P51843	7.5546727180481
PROP1	PROP Paired-Like Homeobox 1	O75360	7.5546727180481
FLI1	Fli-1 Proto-Oncogene, ETS Transcription Factor	Q01543	7.55304861068726
HGSNAT	Heparan-Alpha-Glucosaminide N-Acetyltransferase	Q68CP4	7.54824113845825
BRPF1	Bromodomain And PHD Finger Containing 1	P55201	7.54792213439941
PAX5	Paired Box 5	Q02548	7.54666042327881
STAT4	Signal Transducer And Activator Of Transcription 4	Q14765	7.54601573944092
CXCR3	C-X-C Motif Chemokine Receptor 3	P49682	7.54601573944092
CRLF1	Cytokine Receptor Like Factor 1	O75462	7.54601573944092
CLCF1	Cardiotrophin Like Cytokine Factor 1	Q9UBD9	7.54601573944092
TMEM126A	Transmembrane Protein 126A	Q9H061	7.54601573944092
B3GLCT	Beta 3-Glucosyltransferase	Q6Y288	7.54601573944092
ALG1	ALG1 Chitobiosyldiphosphodolichol Beta-Mannosyltransferase	Q9BT22	7.53817272186279
ALDOB	Aldolase, Fructose-Bisphosphate B	P05062	7.53536796569824
NDUFS1	NADH:Ubiquinone Oxidoreductase Core Subunit S1	P28331	7.53536796569824
RAP1A	RAP1A, Member Of RAS Oncogene Family	P62834	7.53536796569824
ABCB5	ATP Binding Cassette Subfamily B Member 5	Q2M3G0	7.53536796569824
KIF2A	Kinesin Family Member 2A	O00139	7.53536796569824
PEX6	Peroxisomal Biogenesis Factor 6	Q13608	7.53536796569824
ASAH1	N-Acylsphingosine Amidohydrolase 1	Q13510	7.53382921218872
ERCC3	ERCC Excision Repair 3, TFIIH Core Complex Helicase Subunit	P19447	7.53382921218872
HSPD1	Heat Shock Protein Family D (Hsp60) Member 1	P10809	7.53382921218872
GJB1	Gap Junction Protein Beta 1	P08034	7.53382921218872
VRK1	VRK Serine/Threonine Kinase 1	Q99986	7.53382921218872
ETFB	Electron Transfer Flavoprotein Subunit Beta	P38117	7.53382921218872
NDUFS7	NADH:Ubiquinone Oxidoreductase Core Subunit S7	O75251	7.53382921218872
AIMP1	Aminoacyl TRNA Synthetase Complex Interacting Multifunctional Protein 1	Q12904	7.53382921218872
AARS2	Alanyl-TRNA Synthetase 2, Mitochondrial	Q5JTZ9	7.53382921218872
DARS2	Aspartyl-TRNA Synthetase 2, Mitochondrial	Q6PI48	7.53382921218872
DGUOK	Deoxyguanosine Kinase	Q16854	7.53382921218872
ERLIN2	ER Lipid Raft Associated 2	O94905	7.53382921218872
RAB3GAP1	RAB3 GTPase Activating Protein Catalytic Subunit 1	Q15042	7.53382921218872
REEP1	Receptor Accessory Protein 1	Q9H902	7.53382921218872
DYNC2LI1	Dynein Cytoplasmic 2 Light Intermediate Chain 1	Q8TCX1	7.53382921218872
LYST	Lysosomal Trafficking Regulator	Q99698	7.53382921218872
AP5Z1	Adaptor Related Protein Complex 5 Subunit Zeta 1	O43299	7.53382921218872
TMEM107	Transmembrane Protein 107	Q6UX40	7.53382921218872
THAP11	THAP Domain Containing 11	Q96EK4	7.53382921218872
KIAA0753	KIAA0753	Q2KHM9	7.53382921218872
RFX7	Regulatory Factor X7	Q2KHR2	7.52819108963013
PRKCA	Protein Kinase C Alpha	P17252	7.52355098724365
GLRB	Glycine Receptor Beta	P48167	7.52355098724365
NDUFS4	NADH:Ubiquinone Oxidoreductase Subunit S4	O43181	7.52355098724365
MCF2	MCF.2 Cell Line Derived Transforming Sequence	P10911	7.52355098724365
FAT1	FAT Atypical Cadherin 1	Q14517	7.52355098724365
LRRTM4	Leucine Rich Repeat Transmembrane Neuronal 4	Q86VH4	7.52355098724365
FAAH2	Fatty Acid Amide Hydrolase 2	Q6GMR7	7.52355098724365
KIF11	Kinesin Family Member 11	P52732	7.49675893783569
ENG	Endoglin	P17813	7.49675893783569
RAB11A	RAB11A, Member RAS Oncogene Family	P62491	7.49675893783569
CPOX	Coproporphyrinogen Oxidase	P36551	7.49675893783569
DOCK6	Dedicator Of Cytokinesis 6	Q96HP0	7.49675893783569
NDUFS8	NADH:Ubiquinone Oxidoreductase Core Subunit S8	O00217	7.49675893783569
GRB10	Growth Factor Receptor Bound Protein 10	Q13322	7.49675893783569
MMACHC	Metabolism Of Cobalamin Associated C	Q9Y4U1	7.49675893783569
NDUFS6	NADH:Ubiquinone Oxidoreductase Subunit S6	O75380	7.49675893783569
NIN	Ninein	Q8N4C6	7.49675893783569
SOX17	SRY-Box Transcription Factor 17	Q9H6I2	7.49675893783569
COX15	Cytochrome C Oxidase Assembly Homolog COX15	Q7KZN9	7.49675893783569
B3GALT6	Beta-1,3-Galactosyltransferase 6	Q96L58	7.49675893783569
BBOX1	Gamma-Butyrobetaine Hydroxylase 1	O75936	7.49675893783569
BMPER	BMP Binding Endothelial Regulator	Q8N8U9	7.49675893783569
FKTN	Fukutin	O75072	7.49675893783569
KCNJ11	Potassium Inwardly Rectifying Channel Subfamily J Member 11	Q14654	7.49371767044067
CPS1	Carbamoyl-Phosphate Synthase 1	P31327	7.49277114868164
GFER	Growth Factor, Augmenter Of Liver Regeneration	P55789	7.49277114868164
POMT2	Protein O-Mannosyltransferase 2	Q9UKY4	7.49277114868164
MLYCD	Malonyl-CoA Decarboxylase	O95822	7.49277114868164
NANS	N-Acetylneuraminate Synthase	Q9NR45	7.49277114868164
PIGT	Phosphatidylinositol Glycan Anchor Biosynthesis Class T	Q969N2	7.49277114868164
TOR1AIP1	Torsin 1A Interacting Protein 1	Q5JTV8	7.49277114868164
PIGC	Phosphatidylinositol Glycan Anchor Biosynthesis Class C	Q92535	7.49277114868164
PIGM	Phosphatidylinositol Glycan Anchor Biosynthesis Class M	Q9H3S5	7.49277114868164
SLC6A9	Solute Carrier Family 6 Member 9	P48067	7.48694181442261
ACP5	Acid Phosphatase 5, Tartrate Resistant	P13686	7.48694181442261
EFNB1	Ephrin B1	P98172	7.48694181442261
HLA-DPB1	Major Histocompatibility Complex, Class II, DP Beta 1	P04440	7.48694181442261
HLA-DQB1	Major Histocompatibility Complex, Class II, DQ Beta 1	P01920	7.48694181442261
LFNG	LFNG O-Fucosylpeptide 3-Beta-N-Acetylglucosaminyltransferase	Q8NES3	7.48694181442261
RNASET2	Ribonuclease T2	O00584	7.48694181442261
SALL1	Spalt Like Transcription Factor 1	Q9NSC2	7.48694181442261
ATRIP	ATR Interacting Protein	Q8WXE1	7.48694181442261
NDUFA2	NADH:Ubiquinone Oxidoreductase Subunit A2	O43678	7.48694181442261
KCNJ13	Potassium Inwardly Rectifying Channel Subfamily J Member 13	O60928	7.48694181442261
TMEM38B	Transmembrane Protein 38B	Q9NVV0	7.48694181442261
FOXH1	Forkhead Box H1	O75593	7.48694181442261
NDUFAF3	NADH:Ubiquinone Oxidoreductase Complex Assembly Factor 3	Q9BU61	7.48694181442261
PARP10	Poly(ADP-Ribose) Polymerase Family Member 10	Q53GL7	7.48694181442261
TRAIP	TRAF Interacting Protein	Q9BWF2	7.48694181442261
MED27	Mediator Complex Subunit 27	Q6P2C8	7.48694181442261
PUS3	Pseudouridine Synthase 3	Q9BZE2	7.48694181442261
TONSL	Tonsoku Like, DNA Repair Protein	Q96HA7	7.48694181442261
ZBTB40	Zinc Finger And BTB Domain Containing 40	Q9NUA8	7.48694181442261
ZFP57	ZFP57 Zinc Finger Protein	Q9NU63	7.48694181442261
ARHGAP45	Rho GTPase Activating Protein 45	Q92619	7.48694181442261
BSN	Bassoon Presynaptic Cytomatrix Protein	Q9UPA5	7.48694181442261
MFHAS1	Multifunctional ROCO Family Signaling Regulator 1	Q9Y4C4	7.48694181442261
SEMA6D	Semaphorin 6D	Q8NFY4	7.48694181442261
COA8	Cytochrome C Oxidase Assembly Factor 8	Q96IL0	7.48694181442261
ZNF107	Zinc Finger Protein 107	Q9UII5	7.48694181442261
CFAP144	Cilia And Flagella Associated Protein 144	A6NL82	7.48694181442261
CHL1	Cell Adhesion Molecule L1 Like	O00533	7.4656834602356
USP27X	Ubiquitin Specific Peptidase 27 X-Linked	A6NNY8	7.46460819244385
HNRNPL	Heterogeneous Nuclear Ribonucleoprotein L	P14866	7.46149444580078
SCARB2	Scavenger Receptor Class B Member 2	Q14108	7.45736217498779
XYLT2	Xylosyltransferase 2	Q9H1B5	7.4547119140625
MTCL3	MTCL Family Member 3	Q5TF21	7.4547119140625
PHOX2B	Paired Like Homeobox 2B	Q99453	7.45171880722046
DDOST	Dolichyl-Diphosphooligosaccharide--Protein Glycosyltransferase Non-Catalytic Subunit	P39656	7.44530344009399
PLS3	Plastin 3	P13797	7.44530344009399
TUSC3	Tumor Suppressor Candidate 3	Q13454	7.44530344009399
AIMP2	Aminoacyl TRNA Synthetase Complex Interacting Multifunctional Protein 2	Q13155	7.44240427017212
CA2	Carbonic Anhydrase 2	P00918	7.44061899185181
ENTPD1	Ectonucleoside Triphosphate Diphosphohydrolase 1	P49961	7.44061899185181
TNFRSF1A	TNF Receptor Superfamily Member 1A	P19438	7.44061899185181
AQP2	Aquaporin 2	P41181	7.44061899185181
KCNJ1	Potassium Inwardly Rectifying Channel Subfamily J Member 1	P48048	7.44061899185181
SLC12A1	Solute Carrier Family 12 Member 1	Q13621	7.44061899185181
WNK1	WNK Lysine Deficient Protein Kinase 1	Q9H4A3	7.44061899185181
ERCC6	ERCC Excision Repair 6, Chromatin Remodeling Factor	Q03468	7.44061899185181
GNA11	G Protein Subunit Alpha 11	P29992	7.44061899185181
KCND3	Potassium Voltage-Gated Channel Subfamily D Member 3	Q9UK17	7.44061899185181
SLC4A4	Solute Carrier Family 4 Member 4	Q9Y6R1	7.44061899185181
ABCD1	ATP Binding Cassette Subfamily D Member 1	P33897	7.44061899185181
CA8	Carbonic Anhydrase 8	P35219	7.44061899185181
PDHX	Pyruvate Dehydrogenase Complex Component X	O00330	7.44061899185181
SUCLA2	Succinate-CoA Ligase ADP-Forming Subunit Beta	Q9P2R7	7.44061899185181
AFG3L2	AFG3 Like Matrix AAA Peptidase Subunit 2	Q9Y4W6	7.44061899185181
ATP2B4	ATPase Plasma Membrane Ca2+ Transporting 4	P23634	7.44061899185181
BCS1L	BCS1 Homolog, Ubiquinol-Cytochrome C Reductase Complex Chaperone	Q9Y276	7.44061899185181
CLCN2	Chloride Voltage-Gated Channel 2	P51788	7.44061899185181
EIF2B4	Eukaryotic Translation Initiation Factor 2B Subunit Delta	Q9UI10	7.44061899185181
G6PC1	Glucose-6-Phosphatase Catalytic Subunit 1	P35575	7.44061899185181
IL12RB2	Interleukin 12 Receptor Subunit Beta 2	Q99665	7.44061899185181
PDE6D	Phosphodiesterase 6D	O43924	7.44061899185181
APTX	Aprataxin	Q7Z2E3	7.44061899185181
CYP2U1	Cytochrome P450 Family 2 Subfamily U Member 1	Q7Z449	7.44061899185181
ETHE1	ETHE1 Persulfide Dioxygenase	O95571	7.44061899185181
FIG4	FIG4 Phosphoinositide 5-Phosphatase	Q92562	7.44061899185181
HIBCH	3-Hydroxyisobutyryl-CoA Hydrolase	Q6NVY1	7.44061899185181
KIF23	Kinesin Family Member 23	Q02241	7.44061899185181
TRPM6	Transient Receptor Potential Cation Channel Subfamily M Member 6	Q9BX84	7.44061899185181
ADGRG1	Adhesion G Protein-Coupled Receptor G1	Q9Y653	7.44061899185181
AUH	AU RNA Binding Methylglutaconyl-CoA Hydratase	Q13825	7.44061899185181
PTRH2	Peptidyl-TRNA Hydrolase 2	Q9Y3E5	7.44061899185181
CEP164	Centrosomal Protein 164	Q9UPV0	7.44061899185181
CRB2	Crumbs Cell Polarity Complex Component 2	Q5IJ48	7.44061899185181
EIF2B3	Eukaryotic Translation Initiation Factor 2B Subunit Gamma	Q9NR50	7.44061899185181
FXYD2	FXYD Domain Containing Ion Transport Regulator 2	P54710	7.44061899185181
HACE1	HECT Domain And Ankyrin Repeat Containing E3 Ubiquitin Protein Ligase 1	Q8IYU2	7.44061899185181
IQCB1	IQ Motif Containing B1	Q15051	7.44061899185181
MARS2	Methionyl-TRNA Synthetase 2, Mitochondrial	Q96GW9	7.44061899185181
PDSS1	Decaprenyl Diphosphate Synthase Subunit 1	Q5T2R2	7.44061899185181
PDSS2	Decaprenyl Diphosphate Synthase Subunit 2	Q86YH6	7.44061899185181
TRNT1	TRNA Nucleotidyl Transferase 1	Q96Q11	7.44061899185181
UQCRQ	Ubiquinol-Cytochrome C Reductase Complex III Subunit VII	O14949	7.44061899185181
VPS37A	VPS37A Subunit Of ESCRT-I	Q8NEZ2	7.44061899185181
ATL1	Atlastin GTPase 1	Q8WXF7	7.44061899185181
BSND	Barttin CLCNK Type Accessory Subunit Beta	Q8WZ55	7.44061899185181
DNAJC19	DnaJ Heat Shock Protein Family (Hsp40) Member C19	Q96DA6	7.44061899185181
GBA2	Glucosylceramidase Beta 2	Q9HCG7	7.44061899185181
KIF14	Kinesin Family Member 14	Q15058	7.44061899185181
MTPAP	Mitochondrial Poly(A) Polymerase	Q9NVV4	7.44061899185181
NFAT5	Nuclear Factor Of Activated T Cells 5	O94916	7.44061899185181
RUBCN	Rubicon Autophagy Regulator	Q92622	7.44061899185181
SCYL1	SCY1 Like Pseudokinase 1	Q96KG9	7.44061899185181
SIL1	SIL1 Nucleotide Exchange Factor	Q9H173	7.44061899185181
ATP8A2	ATPase Phospholipid Transporting 8A2	Q9NTI2	7.44061899185181
CEP120	Centrosomal Protein 120	Q8N960	7.44061899185181
DNAJC3	DnaJ Heat Shock Protein Family (Hsp40) Member C3	Q13217	7.44061899185181
FLVCR1	FLVCR Choline And Heme Transporter 1	Q9Y5Y0	7.44061899185181
IFT43	Intraflagellar Transport 43	Q96FT9	7.44061899185181
NPHP3	Nephrocystin 3	Q7Z494	7.44061899185181
NPHP4	Nephrocystin 4	O75161	7.44061899185181
RAB3GAP2	RAB3 GTPase Activating Non-Catalytic Protein Subunit 2	Q9H2M9	7.44061899185181
TCTN2	Tectonic Family Member 2	Q96GX1	7.44061899185181
TCTN3	Tectonic Family Member 3	Q6NUS6	7.44061899185181
WDR35	WD Repeat Domain 35	Q9P2L0	7.44061899185181
C2CD3	C2 Domain Containing 3 Centriole Elongation Regulator	Q4AC94	7.44061899185181
FASTKD2	FAST Kinase Domains 2	Q9NYY8	7.44061899185181
SLC26A1	Solute Carrier Family 26 Member 1	Q9H2B4	7.44061899185181
SPART	Spartin	Q8N0X7	7.44061899185181
TCTN1	Tectonic Family Member 1	Q2MV58	7.44061899185181
TMEM70	Transmembrane Protein 70	Q9BUB7	7.44061899185181
AP4S1	Adaptor Related Protein Complex 4 Subunit Sigma 1	Q9Y587	7.44061899185181
ARMC9	Armadillo Repeat Containing 9	Q7Z3E5	7.44061899185181
CDAN1	Codanin 1	Q8IWY9	7.44061899185181
CSPP1	Centrosome And Spindle Pole Associated Protein 1	Q1MSJ5	7.44061899185181
DDX59	DEAD-Box Helicase 59	Q5T1V6	7.44061899185181
EVC	EvC Ciliary Complex Subunit 1	P57679	7.44061899185181
HYLS1	HYLS1 Centriolar And Ciliogenesis Associated	Q96M11	7.44061899185181
UQCC2	Ubiquinol-Cytochrome C Reductase Complex Assembly Factor 2	Q9BRT2	7.44061899185181
CEP83	Centrosomal Protein 83	Q9Y592	7.44061899185181
WDR73	WD Repeat Domain 73	Q6P4I2	7.44061899185181
IBA57	Iron-Sulfur Cluster Assembly Factor IBA57	Q5T440	7.44061899185181
SYT14	Synaptotagmin 14	Q8NB59	7.44061899185181
VWA3B	Von Willebrand Factor A Domain Containing 3B	Q502W6	7.44061899185181
MTRFR	Mitochondrial Translation Release Factor In Rescue	Q9H3J6	7.44061899185181
ARL6IP6	ARF Like GTPase 6 Interacting Protein 6	Q8N6S5	7.44061899185181
CCNQ	Cyclin Q	Q8N1B3	7.44061899185181
SLC25A4	Solute Carrier Family 25 Member 4	P12235	7.44053411483765
SNURF	SNRPN Upstream Open Reading Frame	Q9Y675	7.43863201141357
GYG2	Glycogenin 2	O15488	7.43034029006958
TPK1	Thiamin Pyrophosphokinase 1	Q9H3S4	7.42251110076904
ASPM	Assembly Factor For Spindle Microtubules	Q8IZT6	7.42251110076904
PNPLA8	Patatin Like Phospholipase Domain Containing 8	Q9NP80	7.41909074783325
MOGS	Mannosyl-Oligosaccharide Glucosidase	Q13724	7.40669441223145
CPA6	Carboxypeptidase A6	Q8N4T0	7.40669441223145
STT3B	STT3 Oligosaccharyltransferase Complex Catalytic Subunit B	Q8TCJ2	7.40669441223145
ASS1	Argininosuccinate Synthase 1	P00966	7.40354871749878
ECE1	Endothelin Converting Enzyme 1	P42892	7.40354871749878
WNT7A	Wnt Family Member 7A	O00755	7.40354871749878
ITPA	Inosine Triphosphatase	Q9BY32	7.40354871749878
LRP6	LDL Receptor Related Protein 6	O75581	7.40354871749878
MVK	Mevalonate Kinase	Q03426	7.40354871749878
PLK4	Polo Like Kinase 4	O00444	7.40354871749878
TYMP	Thymidine Phosphorylase	P19971	7.40354871749878
FDXR	Ferredoxin Reductase	P22570	7.40354871749878
HPD	4-Hydroxyphenylpyruvate Dioxygenase	P32754	7.40354871749878
ALDH6A1	Aldehyde Dehydrogenase 6 Family Member A1	Q02252	7.40354871749878
NEK9	NIMA Related Kinase 9	Q8TD19	7.40354871749878
TGIF1	TGFB Induced Factor Homeobox 1	Q15583	7.40354871749878
ALDH1B1	Aldehyde Dehydrogenase 1 Family Member B1	P30837	7.40354871749878
ISCU	Iron-Sulfur Cluster Assembly Enzyme	Q9H1K1	7.40354871749878
PPOX	Protoporphyrinogen Oxidase	P50336	7.40354871749878
RASGRP2	RAS Guanyl Releasing Protein 2	Q7LDG7	7.40354871749878
RLBP1	Retinaldehyde Binding Protein 1	P12271	7.40354871749878
SLC19A2	Solute Carrier Family 19 Member 2	O60779	7.40354871749878
ADIPOR1	Adiponectin Receptor 1	Q96A54	7.40354871749878
HIP1	Huntingtin Interacting Protein 1	O00291	7.40354871749878
PIBF1	Progesterone Immunomodulatory Binding Factor 1	Q8WXW3	7.40354871749878
PLAGL1	PLAG1 Like Zinc Finger 1	Q9UM63	7.40354871749878
PUS1	Pseudouridine Synthase 1	Q9Y606	7.40354871749878
SLC6A19	Solute Carrier Family 6 Member 19	Q695T7	7.40354871749878
SURF1	SURF1 Cytochrome C Oxidase Assembly Factor	Q15526	7.40354871749878
TRHR	Thyrotropin Releasing Hormone Receptor	P34981	7.40354871749878
CILK1	Ciliogenesis Associated Kinase 1	Q9UPZ9	7.40354871749878
MLX	MAX Dimerization Protein MLX	Q9UH92	7.40354871749878
RAB23	RAB23, Member RAS Oncogene Family	Q9ULC3	7.40354871749878
SLC2A10	Solute Carrier Family 2 Member 10	O95528	7.40354871749878
SLC6A13	Solute Carrier Family 6 Member 13	Q9NSD5	7.40354871749878
CLCNKA	Chloride Voltage-Gated Channel Ka	P51800	7.40354871749878
KCNAB1	Potassium Voltage-Gated Channel Subfamily A Regulatory Beta Subunit 1	Q14722	7.40354871749878
KCNV2	Potassium Voltage-Gated Channel Modifier Subfamily V Member 2	Q8TDN2	7.40354871749878
NFU1	NFU1 Iron-Sulfur Cluster Scaffold	Q9UMS0	7.40354871749878
EMG1	EMG1 N1-Specific Pseudouridine Methyltransferase	Q92979	7.40354871749878
TCF7L1	Transcription Factor 7 Like 1	Q9HCS4	7.40354871749878
BAZ1A	Bromodomain Adjacent To Zinc Finger Domain 1A	Q9NRL2	7.40354871749878
CEP152	Centrosomal Protein 152	O94986	7.40354871749878
GABRE	Gamma-Aminobutyric Acid Type A Receptor Subunit Epsilon	P78334	7.40354871749878
GLRX5	Glutaredoxin 5	Q86SX6	7.40354871749878
LMBRD1	LMBR1 Domain Containing 1	Q9NUN5	7.40354871749878
PEX13	Peroxisomal Biogenesis Factor 13	Q92968	7.40354871749878
UROC1	Urocanate Hydratase 1	Q96N76	7.40354871749878
CERKL	CERK Like Autophagy Regulator	Q49MI3	7.40354871749878
EOGT	EGF Domain Specific O-Linked N-Acetylglucosamine Transferase	Q5NDL2	7.40354871749878
ISCA2	Iron-Sulfur Cluster Assembly 2	Q86U28	7.40354871749878
LYRM7	LYR Motif Containing 7	Q5U5X0	7.40354871749878
SFXN4	Sideroflexin 4	Q6P4A7	7.40354871749878
STIL	STIL Centriolar Assembly Protein	Q15468	7.40354871749878
TBX19	T-Box Transcription Factor 19	O60806	7.40354871749878
BOLA3	BolA Family Member 3	Q53S33	7.40354871749878
GPR161	G Protein-Coupled Receptor 161	Q8N6U8	7.40354871749878
LYRM4	LYR Motif Containing 4	Q9HD34	7.40354871749878
TBC1D20	TBC1 Domain Family Member 20	Q96BZ9	7.40354871749878
ARSF	Arylsulfatase F	P54793	7.40354871749878
DPM2	Dolichyl-Phosphate Mannosyltransferase Subunit 2, Regulatory	O94777	7.40354871749878
METTL23	Methyltransferase 23, Arginine	Q86XA0	7.40354871749878
SASS6	SAS-6 Centriolar Assembly Protein	Q6UVJ0	7.40354871749878
CEP97	Centrosomal Protein 97	Q8IW35	7.40354871749878
POC1A	POC1 Centriolar Protein A	Q8NBT0	7.40354871749878
PRICKLE3	Prickle Planar Cell Polarity Protein 3	O43900	7.40354871749878
CABP4	Calcium Binding Protein 4	P57796	7.40354871749878
SDHAF1	Succinate Dehydrogenase Complex Assembly Factor 1	A6NFY7	7.40354871749878
PCARE	Photoreceptor Cilium Actin Regulator	A6NGG8	7.40354871749878
NSUN7	NOP2/Sun RNA Methyltransferase Family Member 7	Q8NE18	7.40354871749878
RIPPLY1	Ripply Transcriptional Repressor 1	Q0D2K3	7.40354871749878
DNAJC13	DnaJ Heat Shock Protein Family (Hsp40) Member C13	O75165	7.4019250869751
AP2S1	Adaptor Related Protein Complex 2 Subunit Sigma 1	P53680	7.4005069732666
INPP5K	Inositol Polyphosphate-5-Phosphatase K	Q9BT40	7.4005069732666
CPE	Carboxypeptidase E	P16870	7.39711713790894
NPHS1	NPHS1 Adhesion Molecule, Nephrin	O60500	7.39711713790894
ST3GAL5	ST3 Beta-Galactoside Alpha-2,3-Sialyltransferase 5	Q9UNP4	7.39711713790894
STAR	Steroidogenic Acute Regulatory Protein	P49675	7.39711713790894
B3GALNT2	Beta-1,3-N-Acetylgalactosaminyltransferase 2	Q8NCR0	7.39711713790894
OXT	Oxytocin/Neurophysin I Prepropeptide	P01178	7.38195037841797
RPL11	Ribosomal Protein L11	P62913	7.38048219680786
RIT1	Ras Like Without CAAX 1	Q92963	7.38048219680786
GPC6	Glypican 6	Q9Y625	7.38048219680786
DPH1	Diphthamide Biosynthesis 1	Q9BZG8	7.38048219680786
CPT1A	Carnitine Palmitoyltransferase 1A	P50416	7.3755316734314
PLOD3	Procollagen-Lysine,2-Oxoglutarate 5-Dioxygenase 3	O60568	7.3755316734314
CHRNG	Cholinergic Receptor Nicotinic Gamma Subunit	P07510	7.3755316734314
CLK2	CDC Like Kinase 2	P49760	7.3755316734314
EDC3	Enhancer Of MRNA Decapping 3	Q96F86	7.3755316734314
DTNB	Dystrobrevin Beta	O60941	7.3755316734314
TRIM17	Tripartite Motif Containing 17	Q9Y577	7.3755316734314
MTMR8	Myotubularin Related Protein 8	Q96EF0	7.3755316734314
SCNM1	Sodium Channel Modifier 1	Q9BWG6	7.3755316734314
CRBN	Cereblon	Q96SW2	7.37247323989868
HNMT	Histamine N-Methyltransferase	P50135	7.37247323989868
XYLT1	Xylosyltransferase 1	Q86Y38	7.37247323989868
DIAPH3	Diaphanous Related Formin 3	Q9NSV4	7.37247323989868
VPS33A	VPS33A Core Subunit Of CORVET And HOPS Complexes	Q96AX1	7.37247323989868
ITGA2B	Integrin Subunit Alpha 2b	P08514	7.35850811004639
SQSTM1	Sequestosome 1	Q13501	7.35850811004639
FTL	Ferritin Light Chain	P02792	7.35850811004639
UBB	Ubiquitin B	P0CG47	7.35850811004639
KCNT2	Potassium Sodium-Activated Channel Subfamily T Member 2	Q6UVM3	7.35850811004639
LIN7A	Lin-7 Homolog A, Crumbs Cell Polarity Complex Component	O14910	7.35850811004639
RGS7	Regulator Of G Protein Signaling 7	P49802	7.35850811004639
WDR45B	WD Repeat Domain 45B	Q5MNZ6	7.35850811004639
ACVR1	Activin A Receptor Type 1	Q04771	7.34590578079224
KDM2B	Lysine Demethylase 2B	Q8NHM5	7.31912279129028
CNPY3	Canopy FGF Signaling Regulator 3	Q9BT09	7.31912279129028
PGM1	Phosphoglucomutase 1	P36871	7.31348419189453
B4GALT1	Beta-1,4-Galactosyltransferase 1	P15291	7.31348419189453
MGAT2	Alpha-1,6-Mannosyl-Glycoprotein 2-Beta-N-Acetylglucosaminyltransferase	Q10469	7.31348419189453
MPI	Mannose Phosphate Isomerase	P34949	7.31348419189453
EPB41L1	Erythrocyte Membrane Protein Band 4.1 Like 1	Q9H4G0	7.31348419189453
ALG9	ALG9 Alpha-1,2-Mannosyltransferase	Q9H6U8	7.31348419189453
TMEM165	Transmembrane Protein 165	Q9HC07	7.31348419189453
CHI3L1	Chitinase 3 Like 1	P36222	7.30871486663818
TPM2	Tropomyosin 2	P07951	7.30871486663818
APOL2	Apolipoprotein L2	Q9BQE5	7.30871486663818
APOL4	Apolipoprotein L4	Q9BPW4	7.30871486663818
IL17RA	Interleukin 17 Receptor A	Q96F46	7.30729675292969
TGM2	Transglutaminase 2	P21980	7.30729675292969
PLAA	Phospholipase A2 Activating Protein	Q9Y263	7.30729675292969
FREM2	FRAS1 Related Extracellular Matrix 2	Q5SZK8	7.28949737548828
CD59	CD59 Molecule (CD59 Blood Group)	P13987	7.28727149963379
TOR1A	Torsin Family 1 Member A	O14656	7.28727149963379
POFUT1	Protein O-Fucosyltransferase 1	Q9H488	7.28727149963379
ATP6V0A2	ATPase H+ Transporting V0 Subunit A2	Q9Y487	7.28727149963379
ALG2	ALG2 Alpha-1,3/1,6-Mannosyltransferase	Q9H553	7.28727149963379
TRIT1	TRNA Isopentenyltransferase 1	Q9H3H1	7.28727149963379
SHOC2	SHOC2 Leucine Rich Repeat Scaffold Protein	Q9UQ13	7.28727149963379
ANO3	Anoctamin 3	Q9BYT9	7.28727149963379
LGI4	Leucine Rich Repeat LGI Family Member 4	Q8N135	7.28727149963379
PHC1	Polyhomeotic Homolog 1	P78364	7.28727149963379
TACO1	Translational Activator Of Cytochrome C Oxidase I	Q9BSH4	7.28727149963379
TMEM126B	Transmembrane Protein 126B	Q8IUX1	7.28727149963379
ADAT3	Adenosine Deaminase TRNA Specific 3	Q96EY9	7.28727149963379
RPL17	Ribosomal Protein L17	P18621	7.28332901000977
EDNRB	Endothelin Receptor Type B	P24530	7.26529788970947
PLAT	Plasminogen Activator, Tissue Type	P00750	7.26529788970947
CTLA4	Cytotoxic T-Lymphocyte Associated Protein 4	P16410	7.26529788970947
CTSA	Cathepsin A	P10619	7.26529788970947
SLC18A2	Solute Carrier Family 18 Member A2	Q05940	7.26529788970947
[truncated: 8,186 more rows]
