# Supplementary material for: Two cases of TBL1XR1 heterozygous variants in children: a new splicing site variant identification and functional analysis through molecular docking and molecular dynamics simulation
Source: Hum Genomics. 2025 Dec 24;20:8. doi: 10.1186/s40246-025-00877-9 (PMC12781238; doi:10.1186/s40246-025-00877-9)
Supplement: Supplementary file 2 — Supplementary material 2: Table S2. Directly interacted proteins with TBL1XR1 based on the String database. Proteins were ranked according to the combined score. The node colored with red was finally chosen. [file 40246_2025_877_MOESM2_ESM.xlsx]

## Sheet: Sheet2
node1	node2	combined_score	coexpression	experimentally_determined_interaction	database_annotated	automated_textmining	neighborhood_on_chromosome	gene_fusion	phylogenetic_cooccurrence	homology	node1_string_id	node2_string_id
CTNNB1	TBL1XR1	0.997	0.092	0.515	0.9	0.958	0	0	0	0	9606.ENSP00000495360	9606.ENSP00000405574
MECP2	TBL1XR1	0.971	0.049	0.856	0.5	0.63	0	0	0	0	9606.ENSP00000395535	9606.ENSP00000405574
HDAC8	TBL1XR1	0.77	0.06	0.368	0.5	0.317	0	0	0	0	9606.ENSP00000362674	9606.ENSP00000405574
HDAC4	TBL1XR1	0.766	0	0.465	0.5	0.196	0	0	0	0	9606.ENSP00000264606	9606.ENSP00000405574
KMT2E	TBL1XR1	0.739	0.056	0.622	0	0.328	0	0	0	0	9606.ENSP00000312379	9606.ENSP00000405574
CREBBP	TBL1XR1	0.706	0.054	0	0.5	0.43	0	0	0	0	9606.ENSP00000262367	9606.ENSP00000405574
SIN3A	TBL1XR1	0.706	0.077	0.071	0.5	0.396	0	0	0	0	9606.ENSP00000378402	9606.ENSP00000405574
EP300	TBL1XR1	0.67	0.062	0.126	0.5	0.29	0	0	0	0	9606.ENSP00000263253	9606.ENSP00000405574
SMARCC2	TBL1XR1	0.603	0.068	0.476	0	0.252	0	0	0	0	9606.ENSP00000449396	9606.ENSP00000405574
SPEN	TBL1XR1	0.574	0.044	0	0	0.573	0	0	0	0	9606.ENSP00000364912	9606.ENSP00000405574
SMARCB1	TBL1XR1	0.562	0.049	0.505	0	0.145	0	0	0	0	9606.ENSP00000340883	9606.ENSP00000405574
NF1	TBL1XR1	0.534	0.248	0.071	0	0.387	0	0	0	0	9606.ENSP00000351015	9606.ENSP00000405574
TRRAP	TBL1XR1	0.475	0.05	0.312	0	0.261	0	0	0	0	9606.ENSP00000405574	9606.ENSP00000352925
TCF7L2	TBL1XR1	0.46	0	0.071	0	0.443	0	0	0	0	9606.ENSP00000405574	9606.ENSP00000486891
WDFY3	TBL1XR1	0.433	0.049	0	0	0.429	0	0	0	0	9606.ENSP00000405574	9606.ENSP00000295888
CHD8	TBL1XR1	0.43	0.064	0.1	0	0.377	0	0	0	0	9606.ENSP00000495240	9606.ENSP00000405574
KMT2D	TBL1XR1	0.423	0.049	0.071	0	0.4	0	0	0	0	9606.ENSP00000301067	9606.ENSP00000405574
PIK3CA	TBL1XR1	0.415	0.204	0.1	0	0.248	0	0	0	0	9606.ENSP00000263967	9606.ENSP00000405574
SETD5	TBL1XR1	0.414	0.064	0.129	0	0.338	0	0	0	0	9606.ENSP00000385852	9606.ENSP00000405574
CALM1	TBL1XR1	0.413	0.049	0.049	0.4	0.046	0	0	0	0	9606.ENSP00000499717	9606.ENSP00000405574
MED13L	TBL1XR1	0.409	0.111	0.071	0	0.341	0	0	0	0	9606.ENSP00000281928	9606.ENSP00000405574
PTEN	TBL1XR1	0.409	0.128	0.095	0	0.312	0	0	0	0	9606.ENSP00000361021	9606.ENSP00000405574
ARID1B	TBL1XR1	0.408	0.178	0.07	0	0.287	0	0	0	0	9606.ENSP00000490491	9606.ENSP00000405574
TRIP12	TBL1XR1	0.403	0.055	0	0	0.394	0	0	0	0	9606.ENSP00000405574	9606.ENSP00000373696
