# Supplementary material for: Two cases of TBL1XR1 heterozygous variants in children: a new splicing site variant identification and functional analysis through molecular docking and molecular dynamics simulation
Source: Hum Genomics. 2025 Dec 24;20:8. doi: 10.1186/s40246-025-00877-9 (PMC12781238; doi:10.1186/s40246-025-00877-9)
Supplement: Supplementary file 3 — Supplementary material 3: Table S3. Amino acid residues involved in Hbond formation between WT/MUT TBL1XR1 and NCOR1, as well as between GAPDH and NCOR1, along with the corresponding Hbond distances. Hbond: hydrogen bond; MUT: mutant; WT: wild type. [file 40246_2025_877_MOESM3_ESM.xlsx]

## Sheet: WT-NCOR1
WT	NCOR1, Hbonds(Å)
I3	I418, 3.1
S5	I418, 3; M420, 2.9; N421, 3.2
E7	R584, 3.5
N9	N421, 2.5
Q17	H251, 3.1
E18	L265, 2.6; Y266, 3
S19	P121, 2.3
S22	H251, 3.2
S35	E1005, 2.7
Q36	R581, 3.3
S37	R581, 3.5
N38	R581, 2.4
N40	T1030, 3
S51	N278, 2.9
Q54	Y275, 2.8; N278, 3.2
Q58	N278, 3.1
Y59	R296, 2.5
E61	R286, 2.8
E63	R296, 2.9&3.4
E68	K301, 2.9&3.1
L83	S3, 3.4
T146	Q283, 3.1
N225	Q55, 2.9
D227	Q55, 2.9; Q59, 2.8
D369	R67, 2.6; K2209, 3.3
K392	M1, 2.5
E393	K2209, 2.7
Y395	R68, 3.2
Q442	S3, 3.4; Y275, 3.1
E443	R66, 2.9&3.4
Y446	R66, 2.1
F462	Q268, 2.4
K464	D271, 3

## Sheet: MUT-NCOR1
MUT	NCOR1, Hbonds(Å)
M1	Y275, 2.2
I3	Y275, 3.4
Y13	E196, 3.4
S22	Q17, 3.4
A42	R12726, 2.3
V44	R12726, 2.8&3.3
Q54	A1267, 3
K55	S1143, 2.9; E1262, 2.9
Y59	N2822, 3.1
I78	R1275, 2.2&2.3
N143	Q120, 3.1
E169	T557, 3.2
E171	T561, 2.4
E217	K521, 2.4
P223	S509, 2.9
K226	K513, 2.7; E592, 2.8
D227	S588, 2.2
T229	R584, 2.4
K288	E519, 2.8
D315	R581, 3.1
E395	R572, 2.6
Y397	R581, 2.9; G583, 2.6
D430	R138, 2.5
Y448	Q578, 2.8; R587, 3.5

## Sheet: GAPDH-NCOR1
GAPDH	NCOR1, Hbonds(Å)
R80	Q865, 3.2&3.4
S98	T882, 3.2
T99	S879, 3.1
V101	Q795, 2.6
T153	S884, 3.2&3.2
K194	Q1013, 2.1
R197	P1000, 2.5&3.2
S210	E892, 2.1&3.1
T211	D888, 2.6
G212	D888, 3.1
K215	N923, 2.5
G226	R933, 3.1
