# Supplementary material for: Two cases of TBL1XR1 heterozygous variants in children: a new splicing site variant identification and functional analysis through molecular docking and molecular dynamics simulation
Source: Hum Genomics. 2025 Dec 24;20:8. doi: 10.1186/s40246-025-00877-9 (PMC12781238; doi:10.1186/s40246-025-00877-9)
Supplement: Supplementary file 4 — Supplementary material 4: Table S4. Results of the binding affinity assessed by the HawkDock, PDBePISA and PRODIGY web servers. ELE: Electrostatic energy; GB: Generalized Born energy; Kd: dissociation constant; SA: Solvent Accessible Surface Area energy; TOTAL: binding free energy; VDW: Van der Waals energy; ΔiG: solvation free energy gain; ΔG: binding free energy. [file 40246_2025_877_MOESM4_ESM.xlsx]

## Sheet: Sheet1
Protein-protein complex	HawkDock
	TOTAL(kcal/mol)	ELE (kcal/mol)	VDW (kcal/mol)	GB (kcal/mol)	SA (kcal/mol)
WT-NCOR1	-402.72	-2447.14	-697.98	2831.05	-88.66
MUT-NCOR1	-334.96	-1991.88	-629.5	2368.97	-82.56
GAPDH-NCOR1	-177.45	-1568.26	-288.96	1720.4	-40.64
Protein-protein complex	PBDePISA			PRODIGY
	ΔiG (kcal/mol)	ΔiG p value	interface (Å2）	ΔG (kcal/mol)	Kd (M) at ℃
WT-NCOR1	-56.9	0.030	6004.9	-43.1	2.3e-32
MUT-NCOR1	-38.7	0.225	5461.6	-38.8	3.6e-29
GAPDH-NCOR1	-19.0	0.244	2562.8	-22.3	4.4e-17
